# Supplementary material for: Sports training enhances visuo-spatial cognition regardless of open-closed typology
Source: PeerJ. 2017 May 23;5:e3336. doi: 10.7717/peerj.3336 (PMC5444361; doi:10.7717/peerj.3336)
Supplement: Supplemental Information 1 — Raw data includes demographics, behaviors, and ERP data for each group, and appears in Table 1, Figure 2, and Figure 3. [file peerj-05-3336-s001.xlsx]

## Sheet: Table1
	Age	Type 1=OS, 2=CS, 3=Con	Sex 1=male, 2=female	SES	Non-verbal IQ test	Video game experience in past six months (week/hours)	Handedness score	Height (cm)	Weight (kg)	All (METs)	Training years	Daily training hours in past six months	VO2max
1	19	1	1	3	39	6	100	176	87.1	9120	10	9	44.1
2	19	1	1	1	34		42	176.4	74.8	10986	11	9	49.9
3	20	1	1	3	46		41.2	175	65	7830	9	4	53.5
4	22	1	2	3	34		100	158.9	53.2	5107.32	13	9	41.3
5	19	1	2	1	34		-80	159	55.3	9828	11	9	35.2
6	20	1	2	1	34		90	154.3	47.5	11946	13	9	43.2
7	23	1	2	2	41		90	179.6	58.5	5733	14	9	38.9
8	19	1	1	2	36		66.7	172.4	71.4	5988	10	9	49.4
9	19	1	2	3	34		84.6	164.6	60.6	11760	8	9	40
10	19	1	2	2	41		100	160.8	50	11946	10	9	38.6
11	20	1	1	2	39		87.5	182.9	72.9	8735.04	8	9	56.8
12	21	1	1	3	34	7	100	180.2	70.7	11551.7	14	9	54.1
13	21	1	2	1	44		90.5	157.3	45.3	7421.76	10	9	40
14	19	1	1	2	41	10	20	173.7	65.4	8110.08	9	9	43.7
15	20	1	1	3	44	2	47	175.1	78.3	9821.76	8	9	53.6
16	20	1	1	2	38		90	176.8	66.6	9333	14	9	57.4
17	25	2	1	1	42		30	174	70.2	3111.24	12	4	53.5
18	24	2	2	2	46		66.7	168.6	68	5040	14	10	37.9
19	24	2	1	3	40	3.5	70	166.4	56.8	10998	7	18	66.4
20	23	2	2	3	43		70	155.2	51.9	9786	10	12	44.2
21	19	2	2	3	33		100	173.7	53.3	11511.2	6	6	53.3
22	19	2	1	2	46	9	100	175.7	65.5	13230	9	18	65.4
23	18	2	2	2	38		-65	166.7	59.2	14937	8	18	40.6
24	20	2	1	4	38	5	100	170.1	55.8	13020	8	18	70.8
25	19	2	1	4	54	12	100	172	60.1	8976.6	3	18	75.5
26	21	2	2	3	38		100	169	46	7908	10	12	43.5
27	21	2	1	2	39		100	175.7	83.5	12546	15	18	60.5
28	19	2	1	3	40		100	182.2	78.1	8388	10	10	58.4
29	20	2	1	2	48	5	100	178.4	67.2	7507.32	10	15	63.4
30	20	2	2	2	37		100	166	59.9	6985.32	13	6.5	38.5
31	24	2	1	1	41		58	175.7	57.7	4671.24	7	6.5	63.4
32	22	2	2	3	44		100	161.6	51	5961.96	13	6.5	57.2
33	20	3	1	2	53	10	87	180.7	87.7	1314			36.8
34	20	3	2	2	39		69	161	54.7	1575			35.5
35	20	3	1	3	52		17	180.8	76.5	495			42.9
36	20	3	2	2	47		100	158.5	51.3	890.64			27.5
37	20	3	1	1	50	14	100	177.5	60.3	346.5			27.6
38	21	3	2	3	42		60	156	42.9	1638			31.2
39	20	3	1	2	53	7	73.3	170.7	57.9	5226			42.1
40	20	3	1	2	56	15	60	175.1	56.9	1386			47.8
41	22	3	2	2	42		87	158.5	55.6	3113.4			37.6
42	20	3	1	3	39		26.4	176.6	59.5	1482			59
43	21	3	1	1	51	14	37.5	170.4	61.3	1536.6			47.1
44	19	3	1	1	45		100	180.9	70.9	357			57.1
45	21	3	1	1	40	14	90	171.2	69.7	1888.62			28.5
46	22	3	2	2	44		60	160	50.1	1173			43
47	22	3	2	2	47	2.5	80	159	43.3	3039			31.5
48	23	3	2	1	47		-80	167.8	59.5	1138.2			37.6

## Sheet: Figure 2
	Type 1=OS, 2=CS, 3=Con	DelayAC	Delay mean RT	Delay RT SD	Delay RT ICV	Delay median RT	Delay adjust-accuracy RT	Non-Delay AC	Non-Delay mean RT	Non-Dela RT SD	Non-Dela RT ICV	Non-Delay median RT	Non-delay adjust-accuracy RT
1	1	0.932203	652.336	166.169	0.25473	610.5	6.549	0.975	660.06	134.458	0.203705	633	6.49231
2	1	0.822034	627.68	148.829	0.23711	599	7.2868	0.956897	679.009	148.392	0.218542	663	6.92865
3	1	0.916667	524.718	164.772	0.31402	474.5	5.17636	0.983193	531.094	92.3831	0.173949	525	5.33974
4	1	0.923077	633.208	177.746	0.280707	598	6.47833	0.962617	727.155	168.339	0.231503	685	7.11602
5	1	0.905983	703.604	170.403	0.242186	668.5	7.37873	0.975	714.829	151.395	0.211792	675	6.92308
6	1	0.823529	691.847	184.041	0.266014	660.5	8.02036	0.941667	703.221	101.83	0.144804	686	7.28496
7	1	0.940171	599.291	112.226	0.187265	588	6.25418	0.991597	625.525	71.9223	0.114979	622	6.27271
8	1	0.888889	644.55	139.792	0.216883	607.5	6.83438	0.970874	802.26	151.633	0.189007	759.5	7.82285
9	1	0.905172	579.448	113.153	0.195278	583	6.44076	0.973913	662.991	114.208	0.172262	633	6.49955
10	1	0.911504	665.437	175.675	0.263999	623	6.83485	0.973684	681.216	146.652	0.21528	661	6.78865
11	1	0.810345	799.277	204.17	0.255444	761.5	9.39723	0.941667	720.788	168.74	0.234105	689	7.31681
12	1	0.866667	630	118.414	0.187958	616	7.10769	0.983193	713.581	122.22	0.171277	689	7.00778
13	1	0.919643	647.171	119.035	0.183931	630	6.85049	0.924528	694.378	108.43	0.156154	673.5	7.2848
14	1	0.888889	754.163	206.508	0.273824	698	7.8525	0.973913	725.848	148.572	0.204687	697.5	7.16183
15	1	0.891667	586.215	120.79	0.206051	564	6.32523	0.908333	680.532	128.398	0.188673	663	7.29908
16	1	0.891667	454.233	166.14	0.365759	425	4.76636	0.966667	588.059	118.91	0.202207	579	5.98966
17	2	0.92437	590.982	133.945	0.226648	568.5	6.15014	1	658.441	116.009	0.176188	627	6.27
18	2	0.884615	1054.58	316.309	0.29994	959.5	10.8465	0.981982	919.835	225.762	0.245438	853	8.68651
19	2	0.913793	673.67	143.655	0.213242	644	7.04755	0.930435	784.589	139.168	0.177377	765	8.22196
20	2	0.875	485.571	89.8806	0.185103	494	5.64571	0.963303	569.2	116.153	0.204063	546	5.668
21	2	0.758621	702.727	182.825	0.260165	659	8.68682	0.949153	682.643	160.933	0.235749	638	6.72179
22	2	0.89916	776.243	218.057	0.280914	726	8.07421	1	737.466	159.311	0.216025	590.5	5.905
23	2	0.891667	529.598	111.074	0.209733	515	5.7757	0.983333	605	102.174	0.168882	590.5	6.00508
24	2	0.87963	715.352	234.014	0.327132	636	7.23032	0.963303	731.193	188.585	0.257914	680	7.05905
25	2	0.940678	561.297	152.816	0.272256	523	5.55982	0.974576	640.339	116.142	0.181376	626	6.4233
26	2	0.89916	707.14	157.427	0.222624	683	7.59598	0.891667	711.467	126.329	0.177561	682	7.6486
27	2	0.818966	687.453	158.76	0.23094	667	8.14442	0.965217	715.342	138.127	0.193092	676	7.0036
28	2	0.971698	838.796	255.332	0.304403	783	8.05806	0.979167	971.777	251.456	0.258759	896	9.15064
29	2	0.863248	521.188	117.755	0.225935	494	5.72257	0.957265	571.5	72.5651	0.126973	553	5.77687
30	2	0.923729	755.147	197.474	0.261504	732	7.9244	0.983051	779.457	155.035	0.198901	735.5	7.48181
31	2	0.907563	547.157	121.676	0.222378	526	5.79574	0.983333	692.703	114.26	0.164948	672	6.8339
32	2	0.854545	588.223	83.0529	0.141193	577.5	6.75798	0.853211	656.839	93.2136	0.141912	643	7.53624
33	3	0.893204	569.761	145.097	0.254664	536	6.00087	0.971429	648.716	98.9343	0.152508	639	6.57794
34	3	0.840336	836.81	176.396	0.210796	782.5	9.31175	1	854.181	155.455	0.181993	805.5	8.055
35	3	0.958333	772.252	212.734	0.275473	702	7.32522	1	785.597	172.88	0.220063	720	7.2
36	3	0.941667	756.478	269.044	0.355653	655	6.95575	0.95	689.833	152.904	0.221653	644.5	6.78421
37	3	0.931624	871.826	225.415	0.258555	824	8.84477	0.940678	857.505	217.388	0.253512	810	8.61081
38	3	0.920354	899.865	199.978	0.222232	838.5	9.11063	0.983193	762.077	110.385	0.144848	749	7.61803
39	3	0.878261	546.941	89.694	0.163992	535	6.09158	0.95	615.333	89.4511	0.14537	599.5	6.31053
40	3	0.871795	845.725	197.708	0.233773	817.5	9.37721	0.974138	933.398	263.592	0.2824	851	8.73593
41	3	0.885965	808.188	201.667	0.24953	762	8.60079	0.905983	770.972	155.554	0.201764	729.5	8.05203
42	3	0.882353	1082.92	266.868	0.246433	1051	11.9113	0.983333	957.407	183.06	0.191204	913	9.28475
43	3	0.916667	707.536	168.544	0.238212	690.5	7.53273	0.983333	753.305	128.807	0.170989	716.5	7.28644
44	3	0.79661	909.021	242.496	0.266766	886.5	11.1284	0.930435	826.15	208.761	0.252691	768	8.25421
45	3	0.85	481.657	84.4708	0.175375	480.5	5.65294	0.841667	612.267	103.475	0.169003	613	7.28317
46	3	0.855932	864.535	231.725	0.268034	793	9.26475	0.957627	843.699	237.508	0.281508	760	7.93628
47	3	0.913043	669.048	141.021	0.210778	635	6.95476	0.947826	730.367	176.61	0.241811	674	7.11101
48	3	0.965217	769	146.005	0.189863	737	7.63559	0.955752	920.148	210.383	0.228641	854.5	8.9406

## Sheet: ERP data
	Type 1=OS, 2=CS, 3=Con	FZ-delay Latency	CZ-delay Latency	PZ-delay Latency	FZ-delay Amplitude	CZ-delay Amplitude	PZ-delay Amplitude	FZ-nondelay Latency	CZ-nondelay Latency	PZ-nondelay Latency	FZ-nondelay Amplitude	CZ-nondelay Amplitude	PZ-nondelay Amplitude	Delay average Amplitude	Non-delay average Amplitude
1	1	348	341	341	2.44585	7.40845	11.7442	322	320	345	2.46465	6.12182	8.38893	7.19949	5.65847
2	1	502	499	545	3.25171	4.16534	5.54509	599	599	599	4.00385	5.79321	7.46518	4.32072	5.75408
3	1	382	371	370	1.64618	2.74854	4.68441	358	355	347	2.52106	6.17644	7.43807	3.02638	5.37852
4	1	522	516	505	3.31072	10.7666	16.0645	383	366	352	-0.787873	0.75849	9.94096	10.0473	3.30386
5	1	370	367	365	-3.85427	4.43225	11.2751	483	362	362	-1.24894	1.04253	6.58631	3.95102	2.12663
6	1	385	388	387	3.84721	6.14289	10.2344	385	373	358	-2.10342	-0.536834	6.93414	6.7415	1.4313
7	1	360	350	356	10.5304	17.2032	17.4031	385	386	387	11.9882	19.031	18.7507	15.0456	16.59
8	1	360	351	358	10.5294	17.1667	17.4957	385	386	388	12.1396	19.1418	18.8467	15.0639	16.7094
9	1	360	335	332	4.70489	6.13809	9.9504	348	344	330	1.18492	6.89013	13.4795	6.93113	7.18484
10	1	389	371	370	-0.473001	6.05341	13.429	374	387	359	-5.77831	1.05032	12.2563	6.33649	2.50943
11	1	534	531	530	-0.628016	3.64509	6.19021	559	599	599	1.38257	3.16034	4.39865	3.0691	2.98052
12	1	388	390	416	5.7197	6.63889	14.3292	370	370	376	4.60749	5.3267	14.5586	8.89594	8.16425
13	1	354	355	355	-0.772958	3.32898	13.6263	374	379	383	-8.12621	-3.43329	12.2881	5.39411	0.242857
14	1	401	378	365	-0.245717	10.2173	13.745	356	347	348	3.11783	7.98068	14.9417	7.90552	8.68009
15	1	368	382	374	9.4919	11.1291	12.2766	390	394	396	1.41074	5.38837	11.8967	10.9659	6.23193
16	1	359	360	355	8.09117	16.5968	22.1431	380	400	381	6.62951	14.9176	17.0409	15.6104	12.8627
17	2	564	598	560	4.88162	9.33856	11.3582	597	546	457	11.0045	16.9549	19.059	8.52611	15.6728
18	2	347	346	349	6.64698	10.0317	10.7986	394	393	392	-1.06579	0.312215	6.34435	9.15907	1.86359
19	2	317	316	320	6.35071	3.05474	5.00719	374	371	432	4.45515	-0.160635	2.80648	4.80422	2.367
20	2	387	376	377	-4.11689	5.25931	15.5039	423	392	418	-7.81274	-0.024295	16.6576	5.54879	2.94017
21	2	385	384	376	15.5731	16.6663	11.8224	383	382	382	6.62972	5.70682	4.90022	14.6872	5.74559
22	2	383	421	383	2.49093	9.37581	13.1363	389	372	373	6.65605	14.9745	19.1814	8.33435	13.604
23	2	372	379	379	5.46529	11.8751	16.2801	396	384	350	2.19519	7.0126	13.6947	11.2068	7.63417
24	2	374	450	431	5.80571	7.67966	12.8602	384	385	360	3.86878	5.05425	12.5799	8.78187	7.16764
25	2	445	466	413	14.1827	17.2341	17.1113	389	376	387	8.03144	10.969	11.5312	16.176	10.1772
26	2	353	346	345	2.67137	3.32702	7.39833	372	371	373	2.46513	-0.069907	8.85938	4.46558	3.75154
27	2	362	351	358	10.5559	17.2712	17.5801	385	386	388	12.6369	19.6517	19.2749	15.1357	17.1878
28	2	362	351	358	10.0298	16.726	17.1384	385	387	388	14.4501	20.6821	19.8978	14.6314	18.3433
29	2	305	406	403	4.97819	12.1046	14.868	362	370	374	9.94769	14.3068	18.9496	10.6503	14.4014
30	2	358	338	330	4.84197	5.59797	9.47106	346	347	327	2.06704	7.70362	13.5707	6.637	7.78047
31	2	358	358	381	0.80376	5.92223	12.1593	359	359	360	0.823628	5.92765	11.9128	6.29511	6.22136
32	2	516	531	522	-4.75555	4.61776	11.4809	525	523	504	-1.92614	5.86652	10.3003	3.78105	4.74688
33	3	429	430	432	6.85074	7.87702	9.91713	387	387	387	5.39608	4.29092	4.9267	8.21497	4.87123
34	3	389	390	343	7.42882	5.76793	7.77131	387	388	380	7.69351	8.5492	13.4332	6.98935	9.89196
35	3	380	353	349	0.527972	-0.330649	4.20464	359	376	381	6.22266	8.10782	13.5756	1.46732	9.30202
36	3	358	384	384	-1.85443	4.89518	11.3097	470	470	450	2.41536	9.60902	15.1899	4.78348	9.07144
37	3	386	378	377	5.83467	7.98979	13.846	392	395	373	3.25583	8.17536	12.2423	9.22347	7.89116
38	3	535	535	542	1.61529	8.74902	12.2986	405	411	416	7.32319	14.2601	17.4808	7.55431	13.0214
39	3	381	380	376	-1.65126	4.10475	15.0148	381	377	374	-1.46865	5.93194	20.2588	5.82277	8.24072
40	3	399	431	415	3.16401	5.8151	9.35958	366	384	384	-0.017205	1.76817	8.56832	6.1129	3.43976
41	3	348	347	354	7.76473	9.26803	11.7416	357	355	354	8.85361	12.4074	16.805	9.59146	12.6887
42	3	369	350	350	-5.65207	-5.40685	1.18464	375	358	368	-3.71201	-4.8029	2.4255	-3.29143	-2.0298
43	3	387	499	499	-0.643588	1.92189	7.01206	499	499	499	0.676819	4.22274	8.70395	2.76346	4.5345
44	3	396	401	398	-1.80814	5.10804	12.361	355	360	399	1.77796	7.91797	14.1118	5.22031	7.9359
45	3	353	352	349	3.26015	9.87174	14.1965	348	348	349	2.31023	9.66957	14.5457	9.10945	8.84185
46	3	385	399	399	-4.28706	-1.69314	7.64281	443	448	454	3.25391	6.57505	10.0848	0.554199	6.63792
47	3	347	346	348	1.16315	2.70251	9.8136	368	423	362	-1.69912	-1.12386	4.9068	4.55976	0.694604
48	3	300	321	328	2.87263	4.43772	8.37414	386	386	388	4.0415	6.59367	8.3671	5.22816	6.33409

## Sheet: Figure 3
delay-Fz			delay-Cz			delay-Pz			nondelay-Fz			nondelay-Cz			nondelay-Pz
[ OS-FZ]	[ CS-FZ]	[ Con-FZ]	[ OS-CZ]	[ CS-CZ]	[ Con-CZ]	[ OS-PZ]	[ CS-PZ]	[ Con-CZ]	[ OS-FZ]	[ CS-FZ]	[ Con-FZ]	[ OS-CZ]	[ CS- CZ]	[ Con-CZ]	[ OS-PZ]	[ CS -PZ]	[ Con-PZ]	time
0.3793	0.1127	0.2643	0.3896	0.0747	0.4689	0.2714	0.221	0.5541	0.1548	-0.065	0.3167	0.3983	0.0496	0.3267	0.3553	0.091	0.3803	-100
0.3504	0.0953	0.2678	0.3662	0.0632	0.4809	0.2567	0.2092	0.5631	0.1533	-0.0655	0.3024	0.3827	0.0445	0.3223	0.3353	0.0901	0.3779	-99
0.3233	0.0728	0.2698	0.3448	0.0488	0.4887	0.2449	0.1947	0.5664	0.1528	-0.0679	0.2833	0.3689	0.04	0.316	0.316	0.0915	0.371	-98
0.3019	0.0461	0.2685	0.326	0.0307	0.4908	0.2366	0.1783	0.5641	0.153	-0.0711	0.2663	0.3565	0.0355	0.3078	0.3001	0.0939	0.3633	-97
0.2864	0.0176	0.265	0.3121	0.0106	0.4895	0.2308	0.1625	0.5563	0.1524	-0.0792	0.25	0.3445	0.0287	0.3002	0.2846	0.0968	0.3559	-96
0.2725	-0.0106	0.2635	0.2987	-0.0093	0.4859	0.2239	0.1496	0.5455	0.1529	-0.0874	0.2375	0.3332	0.0216	0.2966	0.2701	0.1	0.3537	-95
0.2602	-0.0348	0.2617	0.2844	-0.022	0.4808	0.2123	0.1429	0.5306	0.1522	-0.0978	0.2292	0.3228	0.0171	0.2973	0.2581	0.105	0.3543	-94
0.2467	-0.0518	0.2589	0.2686	-0.0303	0.4743	0.1998	0.1423	0.5144	0.1553	-0.1071	0.2259	0.3163	0.0148	0.3041	0.2494	0.1114	0.3617	-93
0.2321	-0.067	0.2545	0.2538	-0.0335	0.4647	0.1844	0.1453	0.496	0.1581	-0.118	0.2278	0.3107	0.0133	0.3164	0.2436	0.1182	0.375	-92
0.2161	-0.0805	0.2476	0.2376	-0.0353	0.4507	0.1682	0.1486	0.475	0.1597	-0.1282	0.2334	0.3037	0.0113	0.3322	0.2374	0.1234	0.3933	-91
0.1962	-0.0926	0.2359	0.2187	-0.038	0.4324	0.1494	0.1502	0.4521	0.1587	-0.1376	0.2391	0.2954	0.0097	0.3472	0.2321	0.1297	0.4117	-90
0.1736	-0.1041	0.2226	0.1978	-0.0423	0.4106	0.1274	0.1507	0.4278	0.1577	-0.1421	0.2414	0.2869	0.012	0.3588	0.2272	0.1402	0.4267	-89
0.152	-0.1117	0.208	0.1761	-0.043	0.3843	0.1062	0.1557	0.4031	0.1568	-0.1395	0.241	0.2824	0.0175	0.3669	0.2237	0.1533	0.4386	-88
0.1333	-0.1145	0.1935	0.1564	-0.0408	0.3569	0.0866	0.1621	0.3771	0.158	-0.1333	0.2379	0.2775	0.0243	0.3724	0.2238	0.166	0.446	-87
0.1163	-0.1129	0.1801	0.1385	-0.0368	0.3263	0.0704	0.1687	0.3501	0.1619	-0.1282	0.2323	0.2771	0.0278	0.3761	0.2278	0.174	0.4525	-86
0.0987	-0.1089	0.1659	0.1184	-0.03	0.295	0.0562	0.1751	0.3209	0.1687	-0.1267	0.2267	0.2833	0.0285	0.3804	0.2357	0.1759	0.4556	-85
0.0826	-0.1032	0.15	0.0994	-0.0245	0.2619	0.0436	0.1799	0.2906	0.1766	-0.1291	0.2204	0.2905	0.0247	0.3826	0.247	0.1739	0.4562	-84
0.0684	-0.0964	0.1352	0.0809	-0.0173	0.2297	0.0313	0.1816	0.2593	0.1834	-0.1316	0.2126	0.2992	0.0187	0.3833	0.2586	0.1685	0.4555	-83
0.0567	-0.0879	0.1205	0.064	-0.0104	0.1998	0.0216	0.1822	0.2289	0.1878	-0.1318	0.2003	0.3058	0.0136	0.3812	0.2666	0.166	0.4514	-82
0.0443	-0.0766	0.1109	0.0466	-0.0022	0.1742	0.0132	0.1814	0.2	0.1862	-0.1266	0.1858	0.308	0.0133	0.3775	0.2694	0.1655	0.4463	-81
0.0299	-0.0624	0.107	0.0288	0.0033	0.1527	0.0045	0.1805	0.1748	0.1822	-0.1158	0.1702	0.3066	0.0185	0.3723	0.2676	0.1692	0.4397	-80
0.0144	-0.0503	0.1061	0.0106	0.0084	0.1336	-0.0054	0.1757	0.1504	0.1761	-0.1035	0.153	0.3014	0.0247	0.3676	0.2608	0.1728	0.4314	-79
-0.0009	-0.0382	0.1044	-0.0079	0.0095	0.1135	-0.0145	0.1675	0.1239	0.1668	-0.0914	0.1339	0.2934	0.0289	0.3598	0.2525	0.1731	0.4235	-78
-0.0164	-0.0294	0.1003	-0.025	0.0078	0.0925	-0.0234	0.1574	0.0952	0.1562	-0.0818	0.1148	0.2832	0.0307	0.3502	0.2404	0.1707	0.4121	-77
-0.0318	-0.0222	0.0933	-0.0423	0.003	0.0696	-0.0328	0.1451	0.0651	0.1451	-0.071	0.0944	0.273	0.0334	0.3386	0.2315	0.1676	0.3973	-76
-0.0502	-0.0149	0.0843	-0.0602	-0.0035	0.0483	-0.0435	0.1309	0.0324	0.1348	-0.0596	0.0749	0.2633	0.0367	0.3268	0.2224	0.1628	0.382	-75
-0.0681	-0.0074	0.0757	-0.0775	-0.0115	0.0275	-0.0538	0.1155	0.0012	0.1239	-0.0456	0.0613	0.2521	0.0421	0.3169	0.2154	0.1589	0.3669	-74
-0.0807	0.0017	0.0686	-0.0899	-0.015	0.0123	-0.0605	0.1024	-0.0285	0.1129	-0.0285	0.0481	0.239	0.0519	0.3062	0.2059	0.1578	0.3493	-73
-0.0902	0.0106	0.0624	-0.0969	-0.0172	-0.0007	-0.0631	0.0904	-0.0533	0.1007	-0.0126	0.0348	0.2222	0.0612	0.2922	0.1899	0.155	0.3313	-72
-0.0976	0.0183	0.0593	-0.0998	-0.0218	-0.0081	-0.0634	0.0781	-0.074	0.0875	0.0012	0.0201	0.2017	0.0679	0.2763	0.1678	0.1496	0.3084	-71
-0.1016	0.0215	0.056	-0.0997	-0.0273	-0.0163	-0.061	0.0627	-0.093	0.076	0.0134	0.0087	0.1798	0.0716	0.2594	0.1422	0.1412	0.2874	-70
-0.1066	0.0201	0.0496	-0.0985	-0.0374	-0.0236	-0.0582	0.0436	-0.1098	0.0674	0.0263	-0.0006	0.1591	0.0763	0.2434	0.118	0.1352	0.2691	-69
-0.1134	0.0162	0.0394	-0.0975	-0.0469	-0.0333	-0.0566	0.0247	-0.1285	0.0604	0.0391	-0.0075	0.1393	0.0817	0.2298	0.0948	0.1297	0.253	-68
-0.1258	0.012	0.0276	-0.0989	-0.0555	-0.0447	-0.0562	0.0088	-0.1497	0.0543	0.0491	-0.0118	0.1207	0.0865	0.2169	0.0723	0.1244	0.2391	-67
-0.1431	0.0099	0.0167	-0.1061	-0.0615	-0.0562	-0.0628	-0.006	-0.1704	0.0529	0.057	-0.017	0.1061	0.0904	0.2037	0.055	0.1191	0.2254	-66
-0.1641	0.0074	0.0077	-0.1168	-0.0639	-0.0661	-0.0726	-0.0189	-0.1906	0.0564	0.0625	-0.0215	0.0977	0.0947	0.1911	0.0417	0.1139	0.2123	-65
-0.1838	0.0036	0.0004	-0.1278	-0.0702	-0.0744	-0.081	-0.0328	-0.2102	0.0648	0.0659	-0.0238	0.0955	0.0992	0.18	0.0351	0.1102	0.2018	-64
-0.2016	-0.0028	-0.0077	-0.1363	-0.0786	-0.0845	-0.0882	-0.0503	-0.2312	0.0784	0.0684	-0.0245	0.0991	0.1031	0.1723	0.0331	0.105	0.1932	-63
-0.2138	-0.0099	-0.0163	-0.1408	-0.0871	-0.0961	-0.0875	-0.0669	-0.2534	0.0946	0.0688	-0.0221	0.1071	0.1048	0.1661	0.0339	0.0975	0.1854	-62
-0.2206	-0.015	-0.0285	-0.142	-0.0933	-0.1092	-0.0868	-0.0844	-0.2776	0.1109	0.0667	-0.0221	0.1133	0.1016	0.1568	0.0368	0.0857	0.175	-61
-0.2244	-0.0129	-0.0421	-0.1425	-0.0959	-0.1237	-0.0816	-0.0972	-0.3034	0.1241	0.0617	-0.0241	0.1187	0.0963	0.1432	0.0374	0.069	0.1614	-60
-0.2253	-0.005	-0.055	-0.1413	-0.0913	-0.1374	-0.0771	-0.1076	-0.3267	0.1361	0.0555	-0.028	0.1208	0.0881	0.1271	0.0358	0.051	0.1449	-59
-0.2232	0.0081	-0.0681	-0.1431	-0.0832	-0.1506	-0.0747	-0.116	-0.347	0.147	0.046	-0.0333	0.1223	0.0782	0.1082	0.0327	0.0296	0.1226	-58
-0.2182	0.0235	-0.0802	-0.1479	-0.0731	-0.1627	-0.076	-0.1251	-0.3645	0.1598	0.0357	-0.04	0.1244	0.0664	0.0861	0.0294	0.0075	0.0984	-57
-0.2131	0.0368	-0.0895	-0.1584	-0.064	-0.1727	-0.0828	-0.1343	-0.3767	0.1742	0.0259	-0.0479	0.1291	0.0554	0.0629	0.0275	-0.0133	0.0726	-56
-0.2091	0.0497	-0.0943	-0.1712	-0.0554	-0.1779	-0.0939	-0.1422	-0.3829	0.1855	0.0174	-0.0568	0.1314	0.0436	0.0402	0.0256	-0.0316	0.0486	-55
-0.2053	0.0574	-0.0953	-0.1843	-0.0477	-0.1823	-0.1046	-0.1499	-0.3853	0.1892	0.011	-0.0632	0.1289	0.034	0.0191	0.0202	-0.0491	0.0271	-54
-0.1984	0.0627	-0.0941	-0.1915	-0.04	-0.1849	-0.1118	-0.1546	-0.3875	0.185	0.0089	-0.0686	0.1206	0.0246	-0.0005	0.0125	-0.0634	0.0079	-53
-0.1897	0.0657	-0.0945	-0.1964	-0.0324	-0.1898	-0.1169	-0.1572	-0.3904	0.1718	0.0098	-0.0761	0.1043	0.0186	-0.0194	-0.0015	-0.0745	-0.0125	-52
-0.183	0.0655	-0.0955	-0.2001	-0.0251	-0.1951	-0.1226	-0.1588	-0.3936	0.1494	0.0148	-0.0839	0.0785	0.0139	-0.0379	-0.0217	-0.0828	-0.0332	-51
-0.1752	0.0653	-0.0961	-0.2009	-0.0194	-0.2016	-0.1276	-0.1592	-0.3955	0.1214	0.0221	-0.0923	0.0486	0.0149	-0.0567	-0.0461	-0.0885	-0.0557	-50
-0.1643	0.0638	-0.0963	-0.1972	-0.0144	-0.2079	-0.1283	-0.161	-0.3974	0.0961	0.036	-0.0995	0.0204	0.0228	-0.0739	-0.0688	-0.0894	-0.0786	-49
-0.1483	0.0624	-0.0984	-0.1879	-0.0095	-0.2177	-0.1206	-0.1612	-0.3989	0.078	0.0548	-0.1069	-0.0007	0.0378	-0.0902	-0.0857	-0.085	-0.1016	-48
-0.1311	0.0633	-0.0995	-0.1733	-0.0029	-0.2275	-0.1089	-0.1618	-0.3978	0.0698	0.0775	-0.1139	-0.0125	0.0581	-0.1059	-0.0917	-0.0765	-0.1251	-47
-0.1174	0.0669	-0.098	-0.1585	0.0066	-0.2356	-0.0972	-0.1601	-0.3966	0.0704	0.1057	-0.1228	-0.0159	0.0841	-0.1229	-0.0877	-0.065	-0.1456	-46
-0.1055	0.0761	-0.0941	-0.1451	0.0198	-0.2424	-0.0862	-0.1537	-0.392	0.0757	0.1363	-0.1311	-0.0141	0.1126	-0.1392	-0.0769	-0.0499	-0.1655	-45
-0.0967	0.0883	-0.0894	-0.1335	0.0344	-0.2474	-0.0761	-0.1452	-0.3858	0.082	0.168	-0.1376	-0.0108	0.1427	-0.1533	-0.0644	-0.0325	-0.1818	-44
-0.088	0.0999	-0.0818	-0.1234	0.049	-0.2478	-0.0674	-0.1387	-0.3742	0.0851	0.1995	-0.1401	-0.0081	0.172	-0.1643	-0.0549	-0.015	-0.195	-43
-0.0769	0.1111	-0.0727	-0.1143	0.0593	-0.2449	-0.0626	-0.1347	-0.3591	0.0833	0.2328	-0.1393	-0.0085	0.2046	-0.1731	-0.0481	0.0066	-0.2053	-42
-0.0657	0.1214	-0.059	-0.1071	0.0647	-0.2363	-0.0606	-0.1327	-0.3365	0.0745	0.269	-0.1381	-0.0159	0.2361	-0.1821	-0.0454	0.0305	-0.2171	-41
-0.0573	0.1306	-0.0437	-0.103	0.0704	-0.2225	-0.0617	-0.1312	-0.312	0.0611	0.3031	-0.1395	-0.0286	0.266	-0.1943	-0.0455	0.0537	-0.2325	-40
-0.0519	0.1421	-0.0275	-0.1016	0.0758	-0.2073	-0.0641	-0.13	-0.2849	0.0454	0.3358	-0.1458	-0.044	0.2908	-0.2103	-0.0483	0.0752	-0.2523	-39
-0.0461	0.1529	-0.0153	-0.097	0.0813	-0.1919	-0.0655	-0.1292	-0.2607	0.0294	0.3597	-0.1553	-0.0626	0.3086	-0.2307	-0.0518	0.0923	-0.2754	-38
-0.0419	0.1649	-0.0063	-0.0929	0.0882	-0.177	-0.0644	-0.1254	-0.2376	0.0133	0.3775	-0.1661	-0.0802	0.3193	-0.2496	-0.0533	0.1048	-0.2983	-37
-0.0375	0.1771	0.0007	-0.0894	0.0953	-0.1626	-0.0615	-0.1217	-0.2135	-0.0006	0.3874	-0.1741	-0.0971	0.3217	-0.2662	-0.0529	0.113	-0.3183	-36
-0.034	0.1891	0.008	-0.0866	0.1039	-0.1456	-0.0575	-0.1182	-0.1882	-0.0119	0.3923	-0.1801	-0.1109	0.3206	-0.2806	-0.0507	0.1209	-0.3364	-35
-0.0302	0.1982	0.0128	-0.0839	0.1118	-0.1289	-0.0529	-0.1131	-0.162	-0.0225	0.3939	-0.1835	-0.1243	0.3185	-0.2927	-0.0501	0.1275	-0.3508	-34
-0.023	0.2056	0.0131	-0.0792	0.1184	-0.115	-0.0469	-0.1099	-0.1379	-0.039	0.3897	-0.1832	-0.1426	0.3114	-0.3015	-0.0555	0.1298	-0.3627	-33
-0.0153	0.2057	0.0079	-0.0736	0.1209	-0.1044	-0.0423	-0.1091	-0.1171	-0.0631	0.3769	-0.182	-0.1664	0.2954	-0.3088	-0.0679	0.1277	-0.3703	-32
-0.0114	0.1969	-0.0015	-0.0725	0.1158	-0.0984	-0.0428	-0.1132	-0.0991	-0.0925	0.3531	-0.1774	-0.1945	0.27	-0.3128	-0.083	0.1188	-0.3756	-31
-0.0116	0.1797	-0.0126	-0.0729	0.1031	-0.0922	-0.0475	-0.1223	-0.0822	-0.1243	0.3201	-0.169	-0.2206	0.2384	-0.3117	-0.0996	0.1047	-0.3763	-30
-0.0127	0.1582	-0.026	-0.0732	0.0834	-0.0886	-0.0539	-0.1335	-0.0656	-0.1517	0.285	-0.1558	-0.2447	0.2023	-0.3064	-0.1124	0.0875	-0.37	-29
-0.0135	0.1324	-0.0392	-0.0738	0.0606	-0.0847	-0.063	-0.1482	-0.0478	-0.177	0.2479	-0.1381	-0.2675	0.1643	-0.2976	-0.1264	0.0684	-0.3577	-28
-0.014	0.1042	-0.053	-0.0745	0.0351	-0.0814	-0.0727	-0.1625	-0.0297	-0.2	0.213	-0.1169	-0.2867	0.1269	-0.2856	-0.1398	0.0476	-0.3431	-27
-0.0154	0.0754	-0.0665	-0.0757	0.01	-0.077	-0.0827	-0.1769	-0.0114	-0.2197	0.1793	-0.0974	-0.3028	0.0891	-0.2747	-0.1518	0.0234	-0.3308	-26
-0.0143	0.0465	-0.0786	-0.075	-0.0141	-0.0716	-0.0925	-0.1861	0.0091	-0.2345	0.1428	-0.0846	-0.3167	0.047	-0.2673	-0.1629	-0.0035	-0.321	-25
-0.0081	0.0207	-0.0886	-0.0712	-0.0363	-0.0632	-0.0985	-0.1913	0.0312	-0.2434	0.1047	-0.0786	-0.3252	0.002	-0.2653	-0.1708	-0.0346	-0.3152	-24
0.003	-0.0055	-0.0932	-0.0613	-0.0528	-0.0541	-0.0998	-0.1915	0.0549	-0.2462	0.0628	-0.0791	-0.3296	-0.0437	-0.2669	-0.1752	-0.0667	-0.3128	-23
0.0196	-0.0289	-0.0948	-0.0458	-0.0642	-0.0452	-0.097	-0.1867	0.0774	-0.2459	0.0229	-0.0853	-0.328	-0.0853	-0.2704	-0.1749	-0.0982	-0.3113	-22
0.0345	-0.0493	-0.0953	-0.03	-0.0712	-0.038	-0.0914	-0.1754	0.0977	-0.2398	-0.0137	-0.0959	-0.3228	-0.1236	-0.2766	-0.1738	-0.125	-0.3106	-21
0.0469	-0.0668	-0.0953	-0.0162	-0.0717	-0.0319	-0.0876	-0.1613	0.1136	-0.2332	-0.0482	-0.1057	-0.3166	-0.1565	-0.284	-0.1715	-0.1496	-0.312	-20
0.0548	-0.0848	-0.0965	-0.005	-0.0697	-0.0277	-0.0842	-0.1445	0.1281	-0.2268	-0.0785	-0.1142	-0.3089	-0.188	-0.292	-0.1674	-0.1708	-0.3114	-19
0.0599	-0.1011	-0.0985	0.0039	-0.0648	-0.0248	-0.081	-0.1272	0.1396	-0.2215	-0.1067	-0.1169	-0.3019	-0.216	-0.2956	-0.1625	-0.1901	-0.3102	-18
0.064	-0.1175	-0.1028	0.0117	-0.0616	-0.0223	-0.0769	-0.1098	0.1492	-0.2198	-0.1336	-0.114	-0.2972	-0.2404	-0.296	-0.1583	-0.2073	-0.3063	-17
0.0657	-0.1336	-0.1089	0.0191	-0.0575	-0.0229	-0.0703	-0.0937	0.1544	-0.2205	-0.1551	-0.1064	-0.2963	-0.2619	-0.2911	-0.1583	-0.2215	-0.3016	-16
0.0666	-0.1457	-0.1158	0.0282	-0.055	-0.0271	-0.0582	-0.0744	0.1565	-0.2227	-0.1715	-0.0967	-0.2995	-0.2816	-0.2845	-0.1631	-0.2348	-0.2936	-15
0.0656	-0.1529	-0.1243	0.0374	-0.0496	-0.0342	-0.0437	-0.0532	0.1532	-0.2261	-0.1834	-0.0846	-0.3049	-0.2982	-0.2769	-0.1714	-0.2489	-0.2874	-14
0.0628	-0.157	-0.1339	0.0461	-0.0416	-0.043	-0.0283	-0.032	0.1468	-0.2272	-0.1914	-0.0737	-0.3086	-0.312	-0.2683	-0.18	-0.2612	-0.2826	-13
0.0581	-0.1592	-0.1426	0.0534	-0.0329	-0.0546	-0.0129	-0.0082	0.1391	-0.2242	-0.1971	-0.0607	-0.3068	-0.324	-0.2605	-0.1858	-0.275	-0.2787	-12
0.0522	-0.1589	-0.1481	0.0586	-0.0232	-0.0642	0.0004	0.0159	0.1291	-0.2209	-0.2035	-0.049	-0.3018	-0.3359	-0.2543	-0.1891	-0.2872	-0.2761	-11
0.0465	-0.1573	-0.1508	0.065	-0.0119	-0.0737	0.0138	0.04	0.121	-0.2195	-0.2092	-0.0375	-0.2986	-0.3457	-0.2497	-0.193	-0.2979	-0.2761	-10
0.0426	-0.1526	-0.1501	0.0717	0.0019	-0.0799	0.0276	0.0645	0.1105	-0.2221	-0.216	-0.0278	-0.2976	-0.3538	-0.2491	-0.2033	-0.3049	-0.2792	-9
0.0427	-0.1441	-0.1485	0.0811	0.0173	-0.0844	0.0456	0.0896	0.1008	-0.2302	-0.2233	-0.022	-0.3024	-0.3582	-0.2519	-0.2204	-0.3083	-0.2867	-8
0.0465	-0.13	-0.1465	0.0935	0.035	-0.0888	0.0694	0.1172	0.0911	-0.2413	-0.2297	-0.0195	-0.3129	-0.3621	-0.2592	-0.2454	-0.3073	-0.2989	-7
0.0587	-0.1104	-0.1463	0.1132	0.0563	-0.0941	0.1005	0.1478	0.0809	-0.2543	-0.2375	-0.0217	-0.3265	-0.3626	-0.27	-0.2765	-0.304	-0.315	-6
0.0775	-0.0877	-0.1481	0.1393	0.0804	-0.1016	0.1392	0.1788	0.0703	-0.2667	-0.2449	-0.0237	-0.3416	-0.3627	-0.2792	-0.3101	-0.2995	-0.3323	-5
0.0995	-0.0692	-0.1502	0.1713	0.102	-0.1099	0.1837	0.205	0.0583	-0.2815	-0.2528	-0.023	-0.358	-0.3646	-0.2848	-0.3435	-0.2978	-0.3462	-4
0.1184	-0.0579	-0.1523	0.2004	0.1142	-0.1193	0.2253	0.2212	0.0443	-0.2942	-0.2646	-0.0191	-0.3738	-0.3678	-0.2845	-0.3753	-0.2991	-0.3559	-3
0.1253	-0.0603	-0.1537	0.2183	0.114	-0.1276	0.2584	0.2239	0.0309	-0.3072	-0.2788	-0.0095	-0.3891	-0.3741	-0.2797	-0.4047	-0.3042	-0.3611	-2
0.1229	-0.0708	-0.1551	0.2263	0.1047	-0.1372	0.2826	0.2179	0.0161	-0.324	-0.293	0.0018	-0.4067	-0.3807	-0.2703	-0.4341	-0.31	-0.3617	-1
0.112	-0.089	-0.1601	0.2231	0.0908	-0.1464	0.2961	0.2076	0	-0.3398	-0.3027	0.0165	-0.4259	-0.3846	-0.2583	-0.4611	-0.3143	-0.3608	0
0.0964	-0.11	-0.1686	0.2145	0.0742	-0.1591	0.3021	0.1964	-0.017	-0.3561	-0.3084	0.0339	-0.4473	-0.3851	-0.2443	-0.4889	-0.3158	-0.3542	1
0.0793	-0.1326	-0.1809	0.2002	0.0553	-0.1734	0.3038	0.183	-0.0348	-0.3735	-0.3063	0.0523	-0.4696	-0.3807	-0.2256	-0.5175	-0.3122	-0.344	2
0.0605	-0.1578	-0.1938	0.1823	0.0351	-0.1865	0.302	0.168	-0.0522	-0.389	-0.2997	0.0691	-0.4907	-0.3721	-0.2058	-0.5417	-0.3041	-0.3308	3
0.0417	-0.1811	-0.2063	0.1629	0.0132	-0.1994	0.2975	0.1508	-0.0673	-0.403	-0.2896	0.0822	-0.5095	-0.3611	-0.1894	-0.5617	-0.2944	-0.3191	4
0.025	-0.2023	-0.2192	0.1435	-0.008	-0.2116	0.2923	0.1325	-0.0824	-0.4149	-0.2775	0.0898	-0.5248	-0.3484	-0.1782	-0.581	-0.2829	-0.3109	5
0.0108	-0.2193	-0.2318	0.1267	-0.0265	-0.2242	0.285	0.1164	-0.0984	-0.4282	-0.2671	0.0918	-0.5387	-0.3362	-0.1725	-0.5983	-0.2712	-0.307	6
0.001	-0.2311	-0.2486	0.1114	-0.0415	-0.2379	0.2793	0.1023	-0.1145	-0.4381	-0.2569	0.0895	-0.551	-0.3238	-0.1731	-0.613	-0.2568	-0.307	7
-0.0062	-0.2413	-0.2676	0.095	-0.0569	-0.2563	0.271	0.0894	-0.1312	-0.4461	-0.2513	0.0803	-0.5607	-0.3109	-0.1792	-0.6236	-0.2434	-0.3097	8
-0.0096	-0.2535	-0.2907	0.0805	-0.0749	-0.275	0.2633	0.0746	-0.1506	-0.4509	-0.249	0.0643	-0.5667	-0.3003	-0.1924	-0.6329	-0.2297	-0.3166	9
-0.0061	-0.2682	-0.3156	0.0721	-0.0949	-0.2971	0.2596	0.0568	-0.1698	-0.4529	-0.248	0.0455	-0.5735	-0.2918	-0.211	-0.6401	-0.2164	-0.3251	10
0.0048	-0.2849	-0.3436	0.0691	-0.1163	-0.319	0.2609	0.0372	-0.1881	-0.4537	-0.2533	0.0245	-0.5791	-0.2875	-0.2288	-0.6481	-0.2076	-0.3313	11
0.0177	-0.3029	-0.3707	0.0689	-0.1378	-0.3392	0.2661	0.0152	-0.2026	-0.455	-0.2624	0.0066	-0.5864	-0.2899	-0.2444	-0.6585	-0.2032	-0.3331	12
0.0287	-0.3228	-0.3969	0.0699	-0.1614	-0.3575	0.2706	-0.0083	-0.213	-0.4563	-0.2744	-0.0084	-0.593	-0.2957	-0.2567	-0.665	-0.2013	-0.3289	13
0.0371	-0.3409	-0.4216	0.0699	-0.1837	-0.3719	0.2757	-0.0315	-0.2195	-0.4579	-0.2864	-0.0213	-0.5992	-0.3018	-0.2641	-0.6702	-0.1999	-0.3194	14
0.0417	-0.3574	-0.4462	0.0689	-0.2064	-0.3874	0.2785	-0.0552	-0.2243	-0.4615	-0.2906	-0.0325	-0.6038	-0.3036	-0.2708	-0.6719	-0.1947	-0.3063	15
0.0455	-0.3723	-0.4682	0.071	-0.2265	-0.4004	0.2814	-0.0781	-0.2263	-0.4668	-0.2894	-0.0443	-0.6072	-0.2999	-0.2761	-0.6689	-0.1843	-0.2915	16
0.0482	-0.3844	-0.4883	0.0738	-0.2455	-0.4087	0.2854	-0.1005	-0.225	-0.4724	-0.2835	-0.0566	-0.6078	-0.2932	-0.282	-0.6601	-0.1709	-0.2756	17
0.0519	-0.3926	-0.5025	0.0795	-0.2625	-0.4161	0.2904	-0.1206	-0.2214	-0.4744	-0.2775	-0.0687	-0.6056	-0.2874	-0.2868	-0.6449	-0.1569	-0.2599	18
0.0542	-0.3989	-0.5152	0.0834	-0.2767	-0.4194	0.2949	-0.1395	-0.2162	-0.4731	-0.2719	-0.081	-0.6005	-0.2823	-0.2898	-0.6244	-0.1411	-0.2423	19
0.0536	-0.4043	-0.5235	0.0862	-0.2881	-0.4251	0.2982	-0.1557	-0.2095	-0.4711	-0.2685	-0.0928	-0.5926	-0.2764	-0.2922	-0.5991	-0.1271	-0.2245	20
0.0572	-0.4052	-0.5301	0.0916	-0.2975	-0.4276	0.3031	-0.1703	-0.2031	-0.4687	-0.2632	-0.1058	-0.5832	-0.269	-0.294	-0.5697	-0.1127	-0.208	21
0.0626	-0.4035	-0.5344	0.1001	-0.3007	-0.4284	0.3145	-0.1808	-0.1964	-0.4653	-0.2559	-0.1171	-0.5714	-0.2603	-0.294	-0.5392	-0.0997	-0.189	22
0.0728	-0.3972	-0.5371	0.1104	-0.3014	-0.4269	0.3287	-0.1873	-0.1909	-0.4604	-0.2486	-0.126	-0.5571	-0.2508	-0.2902	-0.5087	-0.0875	-0.1688	23
0.081	-0.386	-0.5411	0.1211	-0.295	-0.4268	0.3434	-0.189	-0.1877	-0.4547	-0.2405	-0.132	-0.5455	-0.2461	-0.2844	-0.4796	-0.0828	-0.1461	24
0.0891	-0.3662	-0.5465	0.1282	-0.2832	-0.4301	0.3564	-0.1861	-0.1873	-0.4478	-0.2321	-0.1349	-0.5331	-0.2433	-0.2775	-0.4535	-0.0831	-0.126	25
0.0908	-0.3425	-0.5519	0.1293	-0.2674	-0.434	0.3628	-0.1828	-0.1903	-0.4405	-0.2237	-0.134	-0.5217	-0.2436	-0.2676	-0.4296	-0.0849	-0.1074	26
0.0851	-0.3162	-0.5544	0.1232	-0.252	-0.4381	0.3627	-0.1808	-0.1933	-0.4338	-0.2125	-0.1276	-0.5103	-0.2428	-0.2561	-0.4063	-0.0886	-0.0889	27
0.0721	-0.292	-0.5535	0.1114	-0.2418	-0.4414	0.3567	-0.185	-0.1972	-0.4244	-0.2015	-0.1194	-0.4962	-0.2429	-0.2453	-0.3813	-0.0933	-0.0758	28
0.0524	-0.2698	-0.55	0.094	-0.2349	-0.4462	0.3453	-0.1936	-0.2008	-0.4136	-0.1926	-0.1113	-0.4805	-0.2448	-0.2373	-0.3568	-0.1027	-0.0676	29
0.0283	-0.2507	-0.5433	0.0725	-0.2324	-0.4477	0.3288	-0.2052	-0.2034	-0.4018	-0.1849	-0.106	-0.4671	-0.2505	-0.2336	-0.3363	-0.117	-0.0644	30
0.0015	-0.2368	-0.5308	0.0462	-0.234	-0.4457	0.3094	-0.2186	-0.2019	-0.3929	-0.1803	-0.1049	-0.4562	-0.2603	-0.2341	-0.322	-0.1346	-0.0678	31
-0.0252	-0.225	-0.5126	0.0191	-0.2375	-0.4386	0.2875	-0.2335	-0.195	-0.3865	-0.1777	-0.109	-0.447	-0.2737	-0.2375	-0.3095	-0.1525	-0.0766	32
-0.0492	-0.2161	-0.4905	-0.0072	-0.2406	-0.4258	0.2643	-0.2467	-0.1843	-0.3796	-0.1725	-0.1167	-0.4423	-0.2876	-0.2464	-0.2997	-0.1708	-0.0901	33
-0.0717	-0.2074	-0.4641	-0.0324	-0.2422	-0.4089	0.2412	-0.2589	-0.168	-0.3746	-0.1661	-0.1244	-0.4395	-0.3	-0.2561	-0.2942	-0.1841	-0.1059	34
-0.0967	-0.1996	-0.435	-0.0605	-0.2422	-0.3866	0.2125	-0.2669	-0.1485	-0.3728	-0.1629	-0.1307	-0.4405	-0.3118	-0.2648	-0.2904	-0.1972	-0.1217	35
-0.1244	-0.1924	-0.404	-0.0924	-0.2447	-0.3617	0.1789	-0.2759	-0.1282	-0.3713	-0.1616	-0.1332	-0.4436	-0.3237	-0.2721	-0.2888	-0.2065	-0.1364	36
-0.1553	-0.19	-0.3749	-0.125	-0.2515	-0.3367	0.1432	-0.2856	-0.1096	-0.3729	-0.1622	-0.1329	-0.4508	-0.336	-0.2787	-0.2899	-0.2173	-0.1512	37
-0.1851	-0.1888	-0.3477	-0.1587	-0.26	-0.315	0.1066	-0.2959	-0.0939	-0.3776	-0.1638	-0.1308	-0.462	-0.3484	-0.2856	-0.294	-0.2286	-0.1661	38
-0.2136	-0.1893	-0.3255	-0.1908	-0.2727	-0.297	0.0703	-0.3097	-0.0822	-0.3846	-0.1673	-0.1267	-0.4764	-0.3633	-0.2932	-0.3031	-0.2385	-0.1793	39
-0.2421	-0.1904	-0.3069	-0.2234	-0.2883	-0.2825	0.0331	-0.3229	-0.0753	-0.3953	-0.1721	-0.12	-0.4949	-0.3775	-0.2975	-0.3161	-0.2504	-0.1911	40
-0.2707	-0.1908	-0.2901	-0.2545	-0.3029	-0.2708	-0.0054	-0.3352	-0.0711	-0.4109	-0.1813	-0.111	-0.5163	-0.3943	-0.2998	-0.3295	-0.2639	-0.1998	41
-0.2955	-0.1892	-0.2769	-0.2842	-0.3154	-0.2644	-0.0462	-0.344	-0.0695	-0.4296	-0.1907	-0.0988	-0.54	-0.4118	-0.3005	-0.3488	-0.2811	-0.2059	42
-0.3139	-0.1845	-0.2696	-0.3085	-0.3255	-0.2625	-0.084	-0.3499	-0.0732	-0.4517	-0.2002	-0.086	-0.5666	-0.429	-0.299	-0.3712	-0.2999	-0.2113	43
-0.3275	-0.1791	-0.2652	-0.3284	-0.3349	-0.2655	-0.1188	-0.3548	-0.0808	-0.4759	-0.2081	-0.0752	-0.5947	-0.4445	-0.3008	-0.3977	-0.3201	-0.2179	44
-0.3333	-0.1736	-0.2634	-0.3414	-0.3452	-0.2702	-0.1503	-0.3614	-0.0902	-0.5011	-0.213	-0.0677	-0.6223	-0.4615	-0.3041	-0.4269	-0.3431	-0.2271	45
-0.3344	-0.166	-0.2643	-0.3507	-0.3558	-0.2742	-0.1768	-0.3693	-0.1	-0.5227	-0.2173	-0.0611	-0.6454	-0.4781	-0.3096	-0.4567	-0.3693	-0.2379	46
-0.3318	-0.1585	-0.2675	-0.3544	-0.3654	-0.2779	-0.2002	-0.3762	-0.1085	-0.5421	-0.2229	-0.0577	-0.6644	-0.4963	-0.3162	-0.4857	-0.399	-0.2507	47
-0.3255	-0.1501	-0.27	-0.3554	-0.3732	-0.2791	-0.223	-0.3827	-0.1136	-0.5563	-0.2305	-0.0568	-0.6794	-0.5143	-0.3249	-0.5137	-0.4316	-0.2669	48
-0.3153	-0.1418	-0.271	-0.355	-0.3805	-0.2743	-0.2454	-0.391	-0.1131	-0.5661	-0.2358	-0.0594	-0.6875	-0.5315	-0.3367	-0.5388	-0.4641	-0.2873	49
-0.3027	-0.1383	-0.2667	-0.3546	-0.3881	-0.2632	-0.2693	-0.4011	-0.106	-0.5697	-0.2394	-0.0645	-0.6897	-0.5443	-0.3495	-0.5601	-0.4951	-0.3094	50
-0.2867	-0.1353	-0.2569	-0.3512	-0.3941	-0.2461	-0.2905	-0.4096	-0.0931	-0.5706	-0.2426	-0.0685	-0.6903	-0.5545	-0.3622	-0.5807	-0.5226	-0.3321	51
-0.266	-0.1343	-0.2436	-0.3451	-0.3973	-0.2238	-0.308	-0.415	-0.0759	-0.5724	-0.2449	-0.0703	-0.6921	-0.5625	-0.3702	-0.6033	-0.5496	-0.3504	52
-0.24	-0.1302	-0.2283	-0.3322	-0.3944	-0.2006	-0.3174	-0.4145	-0.0557	-0.5733	-0.2475	-0.0665	-0.6976	-0.5686	-0.3725	-0.6314	-0.573	-0.3633	53
-0.2103	-0.1222	-0.2112	-0.3128	-0.3861	-0.1746	-0.3184	-0.4067	-0.032	-0.5728	-0.2494	-0.0587	-0.7062	-0.5725	-0.3682	-0.6621	-0.595	-0.371	54
-0.1794	-0.1108	-0.1938	-0.2906	-0.3708	-0.1444	-0.3163	-0.3946	-0.0016	-0.5721	-0.2503	-0.049	-0.7156	-0.575	-0.3584	-0.6948	-0.614	-0.3735	55
-0.1538	-0.1015	-0.1725	-0.2706	-0.3544	-0.1124	-0.3141	-0.3816	0.0334	-0.5729	-0.2535	-0.0345	-0.729	-0.5786	-0.343	-0.7306	-0.631	-0.3708	56
-0.1365	-0.0989	-0.1506	-0.2556	-0.3418	-0.0766	-0.3161	-0.3705	0.0726	-0.5781	-0.2612	-0.0151	-0.7481	-0.5852	-0.3218	-0.7679	-0.6446	-0.3615	57
-0.1271	-0.1066	-0.1287	-0.2487	-0.3372	-0.0406	-0.324	-0.367	0.117	-0.5855	-0.2736	0.006	-0.7719	-0.595	-0.2966	-0.8062	-0.6558	-0.3492	58
-0.1236	-0.1263	-0.107	-0.2488	-0.3431	-0.0053	-0.3357	-0.3719	0.1615	-0.5957	-0.2968	0.0238	-0.7997	-0.6137	-0.2724	-0.8423	-0.6671	-0.3385	59
-0.1263	-0.1581	-0.0891	-0.2547	-0.3617	0.0241	-0.3508	-0.3861	0.2048	-0.6085	-0.3307	0.0348	-0.829	-0.6401	-0.2546	-0.8753	-0.6786	-0.3317	60
-0.1328	-0.1995	-0.0797	-0.2693	-0.3879	0.0443	-0.3689	-0.4029	0.2442	-0.6247	-0.3758	0.0357	-0.8657	-0.6766	-0.2474	-0.9065	-0.6922	-0.3308	61
-0.1448	-0.2456	-0.0778	-0.2876	-0.4204	0.0556	-0.3905	-0.419	0.2768	-0.6496	-0.4295	0.0248	-0.908	-0.7197	-0.2539	-0.9362	-0.7041	-0.3409	62
-0.1609	-0.2958	-0.0867	-0.3149	-0.4555	0.0546	-0.4137	-0.4289	0.3039	-0.6763	-0.4853	0.0024	-0.952	-0.7656	-0.2736	-0.9614	-0.7102	-0.3603	63
-0.1808	-0.3497	-0.1055	-0.3442	-0.492	0.0408	-0.435	-0.4342	0.3216	-0.7043	-0.5453	-0.0325	-0.9943	-0.8129	-0.3077	-0.9784	-0.7089	-0.3904	64
-0.1982	-0.4073	-0.1362	-0.3705	-0.5295	0.0155	-0.4484	-0.432	0.3323	-0.7339	-0.6091	-0.0803	-1.0321	-0.8591	-0.3564	-0.9835	-0.6975	-0.4297	65
-0.2109	-0.4658	-0.177	-0.3896	-0.5667	-0.0225	-0.4514	-0.4231	0.3359	-0.7646	-0.6727	-0.1377	-1.0673	-0.903	-0.4153	-0.9779	-0.6769	-0.4757	66
-0.2189	-0.5241	-0.2308	-0.4001	-0.6003	-0.0715	-0.4417	-0.4046	0.3326	-0.7992	-0.7347	-0.2036	-1.0981	-0.9418	-0.4822	-0.9639	-0.6462	-0.5228	67
-0.2256	-0.582	-0.2953	-0.4002	-0.6289	-0.1304	-0.4208	-0.3796	0.3219	-0.8412	-0.796	-0.2757	-1.1271	-0.9766	-0.5525	-0.9458	-0.6079	-0.5687	68
-0.2333	-0.6426	-0.3673	-0.3939	-0.6557	-0.197	-0.3896	-0.35	0.3049	-0.8921	-0.8603	-0.3497	-1.1555	-1.012	-0.6213	-0.927	-0.5673	-0.6116	69
-0.2446	-0.713	-0.4475	-0.3827	-0.6874	-0.2658	-0.3536	-0.3215	0.2841	-0.9502	-0.932	-0.4276	-1.181	-1.0491	-0.6877	-0.9067	-0.5292	-0.6481	70
-0.2618	-0.7929	-0.533	-0.3662	-0.7244	-0.3375	-0.3116	-0.2954	0.2612	-1.0156	-1.0186	-0.5097	-1.203	-1.0958	-0.755	-0.8839	-0.5	-0.6819	71
-0.2862	-0.8831	-0.6243	-0.3458	-0.7658	-0.4103	-0.2647	-0.2719	0.2353	-1.0853	-1.1202	-0.5994	-1.2214	-1.1521	-0.8245	-0.8624	-0.4836	-0.7152	72
-0.3212	-0.9804	-0.7183	-0.3262	-0.8075	-0.4833	-0.2147	-0.2493	0.2105	-1.1579	-1.2359	-0.6985	-1.2394	-1.2193	-0.8994	-0.8414	-0.4803	-0.7491	73
-0.3684	-1.0817	-0.813	-0.3088	-0.8477	-0.5525	-0.164	-0.2266	0.1871	-1.2371	-1.366	-0.8052	-1.2582	-1.2952	-0.9774	-0.8225	-0.4908	-0.7841	74
-0.4314	-1.1858	-0.9074	-0.2992	-0.8877	-0.6196	-0.116	-0.2045	0.1692	-1.3211	-1.5022	-0.9186	-1.2828	-1.3803	-1.0605	-0.8089	-0.5135	-0.8188	75
-0.508	-1.2925	-1.002	-0.3007	-0.9284	-0.6846	-0.0749	-0.1841	0.1521	-1.4145	-1.6454	-1.0362	-1.3181	-1.4726	-1.147	-0.804	-0.5481	-0.853	76
-0.5983	-1.4057	-1.1	-0.3159	-0.9756	-0.7551	-0.0415	-0.1674	0.132	-1.5155	-1.7941	-1.1575	-1.3661	-1.5741	-1.2383	-0.8117	-0.5943	-0.8888	77
-0.6977	-1.525	-1.2076	-0.345	-1.0316	-0.8335	-0.0165	-0.1604	0.1045	-1.6247	-1.9482	-1.2836	-1.4331	-1.6889	-1.3373	-0.8351	-0.6545	-0.9255	78
-0.8087	-1.6548	-1.3238	-0.3933	-1.1043	-0.9224	-0.0036	-0.1661	0.0672	-1.7444	-2.1115	-1.4159	-1.5198	-1.8184	-1.4437	-0.8794	-0.7254	-0.9668	79
-0.9333	-1.7971	-1.4497	-0.4638	-1.1963	-1.0229	-0.0075	-0.1911	0.0204	-1.8745	-2.2825	-1.5558	-1.6308	-1.9645	-1.5632	-0.9448	-0.8118	-1.0133	80
-1.0695	-1.95	-1.5825	-0.5579	-1.3071	-1.135	-0.0282	-0.2352	-0.0353	-2.0132	-2.4591	-1.7018	-1.7632	-2.1258	-1.6927	-1.031	-0.9108	-1.0652	81
-1.2134	-2.1126	-1.7212	-0.6738	-1.4384	-1.2554	-0.0641	-0.2983	-0.0961	-2.1592	-2.6394	-1.852	-1.917	-2.3025	-1.8323	-1.1353	-1.0214	-1.1216	82
-1.363	-2.2803	-1.8616	-0.806	-1.5861	-1.384	-0.1118	-0.3792	-0.1622	-2.3074	-2.8211	-2.0075	-2.0861	-2.4916	-1.9802	-1.2548	-1.1444	-1.1834	83
-1.5132	-2.4497	-2.004	-0.953	-1.7487	-1.5219	-0.17	-0.4712	-0.2332	-2.4534	-3.0022	-2.1652	-2.2664	-2.6922	-2.1377	-1.3843	-1.2776	-1.25	84
-1.6628	-2.6163	-2.1453	-1.1116	-1.9208	-1.6681	-0.2364	-0.5741	-0.3091	-2.5948	-3.1819	-2.3255	-2.453	-2.9019	-2.3034	-1.5192	-1.4208	-1.3235	85
-1.8097	-2.7799	-2.2853	-1.2818	-2.1015	-1.8221	-0.3103	-0.6827	-0.3895	-2.7313	-3.3597	-2.4882	-2.6425	-3.1168	-2.4755	-1.6585	-1.5715	-1.4049	86
-1.9523	-2.9367	-2.4233	-1.4609	-2.289	-1.9795	-0.3918	-0.7971	-0.4706	-2.8582	-3.5292	-2.65	-2.83	-3.3313	-2.6508	-1.7947	-1.7254	-1.4883	87
-2.0933	-3.0905	-2.5566	-1.6462	-2.4805	-2.1386	-0.4783	-0.916	-0.5528	-2.9725	-3.6854	-2.8084	-3.0061	-3.5389	-2.8242	-1.9246	-1.8754	-1.5705	88
-2.2332	-3.2376	-2.685	-1.8341	-2.6739	-2.2968	-0.5706	-1.0371	-0.6333	-3.0684	-3.8249	-2.9627	-3.165	-3.7322	-2.9931	-2.043	-2.0166	-1.6478	89
-2.3666	-3.3811	-2.8076	-2.0179	-2.8651	-2.4511	-0.6644	-1.1588	-0.7102	-3.1482	-3.9459	-3.11	-3.3041	-3.9055	-3.1536	-2.1462	-2.1463	-1.7212	90
-2.4921	-3.5166	-2.9216	-2.1908	-3.0478	-2.5975	-0.7527	-1.2781	-0.7806	-3.2117	-4.0463	-3.2498	-3.4213	-4.0564	-3.3018	-2.2367	-2.2614	-1.7858	91
-2.6059	-3.6413	-3.0292	-2.3508	-3.2198	-2.735	-0.8355	-1.391	-0.8427	-3.2634	-4.127	-3.3755	-3.52	-4.1856	-3.4351	-2.3171	-2.3634	-1.8388	92
-2.7099	-3.7526	-3.1275	-2.4943	-3.3743	-2.8621	-0.9083	-1.4937	-0.8967	-3.3039	-4.1833	-3.4824	-3.6005	-4.2837	-3.5449	-2.3871	-2.4453	-1.876	93
-2.8021	-3.8467	-3.217	-2.6203	-3.5063	-2.9754	-0.9725	-1.5822	-0.9398	-3.3354	-4.2162	-3.5647	-3.6611	-4.3514	-3.6282	-2.4488	-2.5072	-1.8944	94
-2.8816	-3.9189	-3.2953	-2.7275	-3.6127	-3.0723	-1.0248	-1.65	-0.9695	-3.3558	-4.2298	-3.6261	-3.703	-4.3897	-3.6881	-2.4986	-2.5495	-1.8974	95
-2.9471	-3.9698	-3.3602	-2.8127	-3.692	-3.1498	-1.0628	-1.6972	-0.9849	-3.3647	-4.2258	-3.6695	-3.7229	-4.4047	-3.7257	-2.5376	-2.579	-1.8861	96
-2.9987	-4.0005	-3.4121	-2.8769	-3.7486	-3.2077	-1.0884	-1.7305	-0.9864	-3.3616	-4.2102	-3.6974	-3.7253	-4.3995	-3.7444	-2.5664	-2.597	-1.8621	97
-3.0351	-4.0184	-3.4515	-2.9191	-3.7851	-3.2492	-1.1011	-1.7513	-0.9758	-3.35	-4.1821	-3.7084	-3.7105	-4.3781	-3.7426	-2.5854	-2.6043	-1.8257	98
-3.0616	-4.0237	-3.4846	-2.9443	-3.8072	-3.2768	-1.1059	-1.7634	-0.9572	-3.3294	-4.1417	-3.7062	-3.6852	-4.3388	-3.7243	-2.6005	-2.6003	-1.7774	99
-3.0827	-4.0189	-3.512	-2.9541	-3.8131	-3.295	-1.1019	-1.7662	-0.9325	-3.3038	-4.0887	-3.6932	-3.6546	-4.2873	-3.6923	-2.616	-2.5878	-1.7232	100
-3.102	-4.007	-3.5368	-2.9565	-3.8091	-3.3056	-1.0951	-1.762	-0.9044	-3.2744	-4.0306	-3.6721	-3.6216	-4.2279	-3.651	-2.632	-2.5686	-1.6648	101
-3.1236	-3.9919	-3.5585	-2.958	-3.799	-3.3101	-1.0908	-1.7568	-0.8744	-3.2411	-3.9697	-3.6439	-3.5856	-4.1656	-3.6002	-2.6464	-2.5493	-1.6035	102
-3.1486	-3.9763	-3.5757	-2.9625	-3.7901	-3.3086	-1.0928	-1.7538	-0.8418	-3.2017	-3.9108	-3.6087	-3.5469	-4.1085	-3.5423	-2.6584	-2.5351	-1.5403	103
-3.1753	-3.9619	-3.589	-2.9732	-3.7834	-3.3056	-1.1024	-1.7543	-0.8079	-3.1606	-3.8522	-3.5678	-3.508	-4.0556	-3.4801	-2.6675	-2.5269	-1.4783	104
-3.2027	-3.9469	-3.6021	-2.9885	-3.7798	-3.3004	-1.117	-1.7595	-0.7753	-3.1205	-3.7913	-3.5216	-3.4719	-4.0068	-3.4151	-2.675	-2.5213	-1.4163	105
-3.232	-3.9334	-3.619	-3.0098	-3.7815	-3.2991	-1.1349	-1.7689	-0.7447	-3.0815	-3.7271	-3.4728	-3.4399	-3.9597	-3.3501	-2.6815	-2.5187	-1.3561	106
-3.2602	-3.9227	-3.6408	-3.0366	-3.7872	-3.3031	-1.155	-1.7822	-0.7196	-3.048	-3.6613	-3.4219	-3.4134	-3.9149	-3.2868	-2.6894	-2.513	-1.2994	107
-3.2945	-3.9159	-3.6669	-3.0733	-3.7991	-3.3149	-1.1793	-1.8021	-0.7021	-3.0169	-3.5977	-3.3701	-3.3933	-3.8769	-3.2279	-2.697	-2.5071	-1.2479	108
-3.333	-3.9127	-3.6995	-3.1201	-3.8177	-3.3334	-1.2101	-1.8272	-0.6881	-2.993	-3.5401	-3.3192	-3.3835	-3.848	-3.177	-2.7072	-2.5042	-1.203	109
-3.3767	-3.9107	-3.7368	-3.1761	-3.8405	-3.3589	-1.2464	-1.8546	-0.6795	-2.9776	-3.4921	-3.2704	-3.3818	-3.8292	-3.133	-2.7201	-2.5089	-1.1658	110
-3.4231	-3.9125	-3.7831	-3.2401	-3.8678	-3.3952	-1.2838	-1.886	-0.6798	-2.9714	-3.4535	-3.2264	-3.3873	-3.8224	-3.096	-2.7346	-2.5183	-1.1358	111
-3.471	-3.9162	-3.8388	-3.3069	-3.8999	-3.443	-1.3217	-1.9183	-0.6881	-2.9678	-3.4209	-3.187	-3.3936	-3.821	-3.069	-2.7422	-2.5316	-1.1147	112
-3.5224	-3.9263	-3.8993	-3.3769	-3.9368	-3.4983	-1.3587	-1.9538	-0.7034	-2.9635	-3.3924	-3.1574	-3.3985	-3.8233	-3.0515	-2.7402	-2.5429	-1.1021	113
-3.5745	-3.9393	-3.9602	-3.45	-3.9755	-3.5584	-1.3948	-1.989	-0.7209	-2.9582	-3.3649	-3.1351	-3.3967	-3.8207	-3.0446	-2.7272	-2.5478	-1.0958	114
-3.6288	-3.9518	-4.0222	-3.5254	-4.0117	-3.6194	-1.4309	-2.022	-0.7383	-2.9525	-3.3347	-3.1214	-3.3915	-3.8099	-3.0437	-2.7049	-2.5462	-1.093	115
-3.6874	-3.9623	-4.0817	-3.6024	-4.0464	-3.683	-1.4697	-2.0511	-0.7565	-2.9511	-3.3028	-3.1165	-3.3857	-3.7929	-3.0502	-2.6808	-2.5365	-1.0914	116
-3.7498	-3.9707	-4.1411	-3.679	-4.0759	-3.748	-1.5114	-2.0744	-0.7742	-2.9559	-3.2715	-3.1219	-3.3841	-3.7685	-3.0651	-2.6603	-2.521	-1.094	117
-3.8112	-3.9738	-4.199	-3.7549	-4.098	-3.8114	-1.5531	-2.092	-0.7923	-2.9703	-3.2396	-3.1379	-3.39	-3.7381	-3.0876	-2.6481	-2.5001	-1.0984	118
-3.8665	-3.9716	-4.2554	-3.8232	-4.1104	-3.8736	-1.5946	-2.1002	-0.8082	-2.9948	-3.2046	-3.1594	-3.4016	-3.6992	-3.1127	-2.6415	-2.4733	-1.1055	119
-3.9154	-3.9614	-4.3097	-3.8832	-4.1115	-3.9351	-1.6311	-2.0994	-0.8216	-3.027	-3.1642	-3.1863	-3.4206	-3.6515	-3.1402	-2.6399	-2.4395	-1.1105	120
-3.9567	-3.9419	-4.3614	-3.9337	-4.0985	-3.9929	-1.6665	-2.0903	-0.8339	-3.0621	-3.1174	-3.2133	-3.4378	-3.5958	-3.1671	-2.6382	-2.3981	-1.1118	121
-3.988	-3.9132	-4.409	-3.9779	-4.0724	-4.0463	-1.6991	-2.0697	-0.8434	-3.097	-3.0606	-3.2413	-3.4504	-3.5292	-3.1904	-2.6353	-2.3517	-1.1112	122
-4.0092	-3.8722	-4.4495	-4.0097	-4.0315	-4.0937	-1.7269	-2.0374	-0.8479	-3.1282	-2.9933	-3.2652	-3.4573	-3.4497	-3.2084	-2.6279	-2.2961	-1.1042	123
-4.0164	-3.8227	-4.4845	-4.0289	-3.9774	-4.1343	-1.7491	-1.997	-0.8498	-3.1504	-2.9126	-3.2836	-3.4549	-3.3582	-3.2204	-2.6175	-2.2348	-1.0923	124
-4.0073	-3.7645	-4.5131	-4.0318	-3.9127	-4.1673	-1.7615	-1.9488	-0.8481	-3.1593	-2.822	-3.2961	-3.4392	-3.2567	-3.2245	-2.5988	-2.1692	-1.0767	125
-3.9768	-3.6925	-4.5353	-4.0166	-3.836	-4.192	-1.7626	-1.8958	-0.8449	-3.1482	-2.7184	-3.3027	-3.4053	-3.1441	-3.2201	-2.5657	-2.0966	-1.0562	126
-3.9248	-3.6065	-4.5499	-3.9792	-3.7449	-4.2071	-1.7494	-1.8346	-0.8349	-3.1161	-2.6023	-3.305	-3.3499	-3.0214	-3.2086	-2.5182	-2.0184	-1.0322	127
-3.8552	-3.5027	-4.5523	-3.9217	-3.6389	-4.2073	-1.722	-1.7643	-0.8166	-3.0632	-2.4733	-3.3034	-3.2732	-2.8857	-3.1889	-2.4558	-1.9337	-1.0044	128
-3.7717	-3.3824	-4.5424	-3.8485	-3.5174	-4.1938	-1.6855	-1.686	-0.7902	-2.9932	-2.3287	-3.2952	-3.1808	-2.7374	-3.1594	-2.383	-1.8427	-0.9717	129
-3.685	-3.2508	-4.5227	-3.7668	-3.3857	-4.1691	-1.6457	-1.6001	-0.7594	-2.9081	-2.1718	-3.2782	-3.0724	-2.5776	-3.1215	-2.3014	-1.7476	-0.9329	130
-3.5968	-3.1084	-4.4949	-3.6794	-3.2428	-4.1351	-1.6061	-1.5077	-0.7259	-2.8088	-2.0042	-3.2521	-2.95	-2.4116	-3.0745	-2.2111	-1.65	-0.8899	131
-3.5044	-2.9568	-4.4606	-3.5844	-3.0891	-4.0924	-1.5641	-1.4096	-0.6921	-2.6943	-1.8338	-3.2165	-2.8123	-2.2441	-3.0188	-2.1098	-1.5555	-0.8389	132
-3.4041	-2.8007	-4.421	-3.4813	-2.9298	-4.0422	-1.5212	-1.3094	-0.6588	-2.5702	-1.6662	-3.1691	-2.6612	-2.0782	-2.9537	-1.9981	-1.4663	-0.7833	133
-3.2988	-2.6467	-4.3763	-3.3665	-2.7719	-3.986	-1.4719	-1.2134	-0.6268	-2.4375	-1.4986	-3.1136	-2.5007	-1.9152	-2.8821	-1.8805	-1.3819	-0.7222	134
-3.189	-2.4998	-4.3279	-3.2442	-2.6189	-3.9233	-1.4206	-1.1254	-0.5943	-2.3026	-1.336	-3.0514	-2.3371	-1.7564	-2.8055	-1.7607	-1.3012	-0.6624	135
-3.079	-2.3589	-4.2752	-3.1174	-2.4725	-3.8568	-1.3662	-1.0451	-0.5638	-2.1683	-1.1771	-2.988	-2.1738	-1.6	-2.727	-1.6423	-1.2246	-0.6059	136
-2.9684	-2.2218	-4.2241	-2.9876	-2.3303	-3.7893	-1.31	-0.9719	-0.5362	-2.0398	-1.0226	-2.924	-2.0134	-1.448	-2.6491	-1.5232	-1.1521	-0.5555	137
-2.8561	-2.0869	-4.1756	-2.8566	-2.1927	-3.7222	-1.2524	-0.9054	-0.514	-1.9133	-0.8733	-2.859	-1.8532	-1.2977	-2.5715	-1.4036	-1.0798	-0.5094	138
-2.7409	-1.9585	-4.1293	-2.7209	-2.0637	-3.6556	-1.1897	-0.8499	-0.4974	-1.7907	-0.7278	-2.7919	-1.6958	-1.1501	-2.4923	-1.2849	-1.0071	-0.4669	139
-2.6252	-1.8372	-4.0832	-2.584	-1.9409	-3.5898	-1.1239	-0.8006	-0.4827	-1.6687	-0.5862	-2.7225	-1.5395	-1.0052	-2.4125	-1.1659	-0.933	-0.428	140
-2.5062	-1.7185	-4.0373	-2.4444	-1.8209	-3.5232	-1.0543	-0.7552	-0.4714	-1.5491	-0.4534	-2.6496	-1.3862	-0.8662	-2.331	-1.0499	-0.8638	-0.3911	141
-2.3881	-1.601	-3.9878	-2.304	-1.6988	-3.4564	-0.9821	-0.7065	-0.4619	-1.4328	-0.3327	-2.5738	-1.234	-0.7382	-2.2498	-0.9349	-0.7987	-0.3579	142
-2.2708	-1.4811	-3.9357	-2.1645	-1.5745	-3.3903	-0.9098	-0.6564	-0.4548	-1.3196	-0.2256	-2.5003	-1.0864	-0.624	-2.1714	-0.8208	-0.7428	-0.3281	143
-2.1529	-1.3671	-3.8832	-2.0248	-1.4511	-3.3242	-0.8373	-0.6059	-0.4501	-1.212	-0.134	-2.4289	-0.9428	-0.5239	-2.0973	-0.711	-0.695	-0.3021	144
-2.0341	-1.2582	-3.8295	-1.8869	-1.331	-3.2602	-0.7655	-0.5592	-0.4472	-1.1077	-0.0515	-2.3599	-0.8034	-0.4345	-2.0261	-0.6014	-0.651	-0.2787	145
-1.9157	-1.1558	-3.7729	-1.7502	-1.2154	-3.1948	-0.6944	-0.516	-0.4445	-1.0118	0.0235	-2.2955	-0.673	-0.3505	-1.9583	-0.4994	-0.6079	-0.2554	146
-1.7947	-1.0583	-3.7138	-1.6154	-1.1021	-3.1299	-0.6258	-0.4736	-0.4412	-0.9224	0.0953	-2.2337	-0.5499	-0.27	-1.8938	-0.4045	-0.562	-0.2336	147
-1.6739	-0.9653	-3.6533	-1.4823	-0.9911	-3.0655	-0.5537	-0.429	-0.4373	-0.8443	0.1609	-2.1765	-0.4343	-0.1904	-1.8314	-0.3208	-0.5151	-0.2122	148
-1.5548	-0.8738	-3.5913	-1.3504	-0.8796	-3.0007	-0.4786	-0.3821	-0.432	-0.7734	0.2222	-2.1229	-0.3292	-0.1146	-1.7717	-0.2461	-0.4662	-0.1914	149
-1.4375	-0.7838	-3.527	-1.2211	-0.769	-2.9365	-0.4026	-0.3341	-0.4256	-0.7089	0.2755	-2.0729	-0.2332	-0.0409	-1.7138	-0.1855	-0.4154	-0.1702	150
-1.3275	-0.6975	-3.4617	-1.0972	-0.661	-2.8745	-0.3283	-0.2871	-0.421	-0.6514	0.3215	-2.025	-0.1475	0.0297	-1.6571	-0.135	-0.3633	-0.1478	151
-1.2245	-0.6146	-3.3937	-0.9837	-0.5588	-2.8143	-0.2592	-0.2434	-0.4177	-0.5987	0.3623	-1.9774	-0.0702	0.1012	-1.5996	-0.0961	-0.3108	-0.1208	152
-1.1315	-0.536	-3.326	-0.8789	-0.4607	-2.7556	-0.198	-0.2049	-0.4134	-0.5476	0.3989	-1.9291	0.0001	0.1708	-1.542	-0.0637	-0.2573	-0.0893	153
-1.047	-0.4602	-3.2567	-0.7848	-0.3667	-2.6986	-0.1448	-0.1706	-0.4088	-0.4948	0.4352	-1.882	0.0678	0.2398	-1.4871	-0.0335	-0.2026	-0.0573	154
-0.972	-0.384	-3.1884	-0.6985	-0.2755	-2.6425	-0.0983	-0.1376	-0.4021	-0.4431	0.4702	-1.8376	0.1339	0.3094	-1.4364	-0.0006	-0.1476	-0.0245	155
-0.9039	-0.3072	-3.1242	-0.6196	-0.1841	-2.5897	-0.058	-0.1055	-0.3966	-0.3926	0.5048	-1.7987	0.1949	0.378	-1.3892	0.0307	-0.0932	0.0075	156
-0.8502	-0.233	-3.0671	-0.5519	-0.0971	-2.541	-0.0258	-0.0769	-0.3893	-0.3515	0.5365	-1.7624	0.2502	0.4426	-1.3454	0.0607	-0.0399	0.04	157
-0.8092	-0.1623	-3.0151	-0.4966	-0.0158	-2.4976	-0.002	-0.0523	-0.3831	-0.3186	0.5657	-1.7307	0.294	0.5003	-1.3046	0.0837	0.008	0.0722	158
-0.7797	-0.0961	-2.9652	-0.4526	0.057	-2.4558	0.0151	-0.0332	-0.3768	-0.2974	0.5886	-1.7001	0.3253	0.5502	-1.2682	0.0987	0.051	0.1039	159
-0.7558	-0.0355	-2.918	-0.4143	0.1226	-2.4169	0.025	-0.0182	-0.3684	-0.2853	0.6068	-1.672	0.3429	0.592	-1.2346	0.1005	0.0862	0.1337	160
-0.734	0.0164	-2.8723	-0.383	0.1784	-2.3804	0.0298	-0.0093	-0.3608	-0.2822	0.623	-1.6479	0.3473	0.6276	-1.2054	0.0897	0.1144	0.1625	161
-0.7145	0.0582	-2.8264	-0.3589	0.2237	-2.3461	0.0275	-0.0064	-0.3524	-0.2842	0.6383	-1.6248	0.3407	0.6586	-1.178	0.0695	0.1401	0.1891	162
-0.6975	0.0903	-2.7804	-0.344	0.2598	-2.312	0.0206	-0.0089	-0.3443	-0.2924	0.6565	-1.6017	0.3247	0.6911	-1.1504	0.0401	0.1686	0.2174	163
-0.6872	0.1122	-2.7336	-0.3345	0.2878	-2.2777	0.0063	-0.0161	-0.3319	-0.3046	0.6788	-1.5761	0.3003	0.727	-1.1226	0.0046	0.1985	0.2476	164
-0.6823	0.1238	-2.6858	-0.3327	0.3079	-2.2427	-0.0132	-0.0262	-0.318	-0.322	0.7032	-1.5466	0.2697	0.7642	-1.093	-0.0373	0.2303	0.2787	165
-0.6831	0.1288	-2.6398	-0.3354	0.3211	-2.2084	-0.0376	-0.0399	-0.301	-0.3449	0.73	-1.5167	0.2344	0.8013	-1.0633	-0.0815	0.2623	0.3148	166
-0.6892	0.1288	-2.596	-0.3409	0.3331	-2.1766	-0.0656	-0.0516	-0.2834	-0.3696	0.759	-1.4843	0.1969	0.8399	-1.0308	-0.1266	0.293	0.3511	167
-0.6975	0.1309	-2.5539	-0.3494	0.3489	-2.1449	-0.0956	-0.0592	-0.2651	-0.3912	0.7877	-1.4514	0.1634	0.8769	-0.9983	-0.169	0.3216	0.3909	168
-0.7083	0.1359	-2.5143	-0.3623	0.3666	-2.1151	-0.1299	-0.0626	-0.2465	-0.4089	0.8164	-1.4182	0.1318	0.9114	-0.9642	-0.2077	0.3499	0.4314	169
-0.7252	0.1404	-2.4786	-0.3825	0.3865	-2.0849	-0.1709	-0.0649	-0.228	-0.4238	0.8394	-1.3852	0.1013	0.9418	-0.9302	-0.246	0.3743	0.474	170
-0.7465	0.1446	-2.4465	-0.4085	0.4041	-2.0584	-0.214	-0.068	-0.212	-0.44	0.8607	-1.3543	0.0675	0.9664	-0.8958	-0.2869	0.397	0.5175	171
-0.7704	0.1396	-2.4201	-0.4392	0.4161	-2.0342	-0.2634	-0.073	-0.1995	-0.4538	0.8775	-1.3224	0.0325	0.9855	-0.8613	-0.3303	0.4182	0.5623	172
-0.7964	0.1256	-2.4004	-0.475	0.4199	-2.0164	-0.3151	-0.0847	-0.1919	-0.464	0.8919	-1.2905	-0.0018	1.0037	-0.8253	-0.3726	0.4388	0.6094	173
-0.826	0.1027	-2.3861	-0.5178	0.4128	-2.0046	-0.3705	-0.1022	-0.1894	-0.4686	0.9056	-1.2553	-0.0348	1.0214	-0.7855	-0.4145	0.4627	0.6606	174
-0.8616	0.0689	-2.374	-0.5676	0.3933	-1.9971	-0.4323	-0.1271	-0.191	-0.4716	0.9163	-1.2155	-0.0673	1.0394	-0.7396	-0.4537	0.4894	0.7153	175
-0.9037	0.0267	-2.3636	-0.6261	0.3629	-1.9923	-0.4992	-0.1575	-0.1961	-0.4758	0.9254	-1.1684	-0.0974	1.059	-0.6888	-0.4918	0.5175	0.7752	176
-0.9523	-0.0206	-2.3549	-0.6941	0.3266	-1.9918	-0.5757	-0.189	-0.205	-0.4827	0.9303	-1.1173	-0.1258	1.0774	-0.6322	-0.525	0.5461	0.8378	177
-1.0068	-0.0675	-2.3477	-0.7722	0.2868	-1.9928	-0.6561	-0.2179	-0.2174	-0.4904	0.9306	-1.0602	-0.1496	1.0926	-0.5741	-0.5533	0.5696	0.9019	178
-1.0646	-0.1156	-2.3429	-0.8575	0.2479	-1.9988	-0.7442	-0.2442	-0.2336	-0.5019	0.9255	-1.0002	-0.1726	1.1014	-0.5126	-0.5756	0.5906	0.967	179
-1.1233	-0.1643	-2.3396	-0.9467	0.2077	-2.0073	-0.8334	-0.2682	-0.2521	-0.518	0.9166	-0.937	-0.1984	1.1051	-0.4493	-0.5995	0.6066	1.0302	180
-1.1843	-0.2168	-2.3398	-1.0404	0.1643	-2.0201	-0.9242	-0.2914	-0.2758	-0.5376	0.9071	-0.8697	-0.2276	1.1049	-0.3851	-0.6254	0.6204	1.0947	181
-1.2471	-0.2748	-2.3409	-1.1379	0.1171	-2.0355	-1.017	-0.3149	-0.3028	-0.5604	0.8956	-0.7993	-0.2619	1.102	-0.3197	-0.6541	0.6324	1.1592	182
-1.3147	-0.3365	-2.3437	-1.2369	0.0677	-2.0544	-1.1098	-0.3346	-0.3334	-0.5832	0.8859	-0.7259	-0.2966	1.0968	-0.2514	-0.6822	0.6452	1.2261	183
-1.3849	-0.4011	-2.3467	-1.3407	0.0176	-2.0774	-1.2039	-0.3517	-0.3668	-0.6031	0.8763	-0.6497	-0.331	1.0893	-0.1834	-0.7079	0.6577	1.2938	184
-1.4596	-0.467	-2.3533	-1.4502	-0.033	-2.1053	-1.3004	-0.3677	-0.4033	-0.6217	0.8637	-0.5747	-0.3666	1.0777	-0.1156	-0.7296	0.6675	1.3593	185
-1.5394	-0.533	-2.3621	-1.5634	-0.0858	-2.1362	-1.3943	-0.3807	-0.4438	-0.6393	0.8496	-0.5022	-0.4064	1.0597	-0.0507	-0.7524	0.673	1.4215	186
-1.6236	-0.6021	-2.3723	-1.6798	-0.1408	-2.1699	-1.4871	-0.397	-0.4848	-0.6567	0.8343	-0.4286	-0.4473	1.0375	0.0126	-0.7712	0.6752	1.4805	187
-1.7091	-0.6722	-2.3816	-1.7981	-0.2019	-2.2043	-1.5753	-0.4138	-0.5257	-0.6744	0.8226	-0.3603	-0.4904	1.0128	0.0707	-0.7892	0.6747	1.5335	188
-1.7948	-0.7436	-2.3876	-1.9153	-0.2645	-2.2362	-1.6593	-0.431	-0.5631	-0.6906	0.8109	-0.2952	-0.5359	0.9839	0.1244	-0.8081	0.6721	1.5804	189
-1.8809	-0.8148	-2.3897	-2.0318	-0.3295	-2.2643	-1.7372	-0.4481	-0.5966	-0.7087	0.7987	-0.2361	-0.5849	0.9534	0.1693	-0.8258	0.6687	1.6206	190
-1.9624	-0.884	-2.3884	-2.1435	-0.3952	-2.2912	-1.8114	-0.4626	-0.6247	-0.7315	0.7894	-0.1838	-0.6383	0.9253	0.21	-0.8478	0.6686	1.6558	191
-2.0371	-0.9512	-2.3907	-2.2516	-0.4599	-2.3197	-1.8821	-0.4743	-0.6519	-0.7539	0.7826	-0.1364	-0.6945	0.9014	0.2456	-0.8704	0.6737	1.6896	192
-2.104	-1.0176	-2.3979	-2.355	-0.5271	-2.3506	-1.9491	-0.4844	-0.6793	-0.775	0.7791	-0.091	-0.7474	0.8816	0.2786	-0.8904	0.6842	1.7223	193
-2.1652	-1.0842	-2.4134	-2.4503	-0.5935	-2.3871	-2.0096	-0.4906	-0.708	-0.7929	0.781	-0.0483	-0.7959	0.8667	0.3104	-0.9024	0.7034	1.7553	194
-2.2185	-1.1518	-2.4358	-2.5399	-0.6613	-2.4245	-2.065	-0.4944	-0.7353	-0.8073	0.7849	-0.0075	-0.8381	0.8552	0.3414	-0.9054	0.7272	1.7903	195
-2.2624	-1.2183	-2.4626	-2.6217	-0.729	-2.4631	-2.1131	-0.4977	-0.7619	-0.8208	0.791	0.0294	-0.8787	0.8489	0.3713	-0.9056	0.7547	1.8264	196
-2.2997	-1.283	-2.4897	-2.6974	-0.7966	-2.4989	-2.1534	-0.498	-0.7847	-0.8312	0.7983	0.0642	-0.917	0.845	0.3999	-0.9037	0.7875	1.8617	197
-2.3338	-1.3456	-2.5169	-2.7684	-0.8625	-2.5358	-2.1894	-0.4976	-0.8042	-0.839	0.805	0.0934	-0.9545	0.8457	0.4248	-0.8994	0.826	1.8967	198
-2.3669	-1.4022	-2.5459	-2.8385	-0.9272	-2.5715	-2.2221	-0.4949	-0.8205	-0.8469	0.8141	0.1177	-0.9936	0.8481	0.4446	-0.8951	0.8689	1.9264	199
-2.4019	-1.4572	-2.5786	-2.9101	-0.9895	-2.6103	-2.2551	-0.4887	-0.837	-0.8585	0.8239	0.1335	-1.0361	0.8542	0.4566	-0.891	0.9142	1.9509	200
-2.4378	-1.5088	-2.6175	-2.9803	-1.0485	-2.6502	-2.2879	-0.4821	-0.8502	-0.8758	0.8343	0.1424	-1.0824	0.8595	0.4583	-0.8857	0.9618	1.9675	201
-2.4735	-1.5585	-2.6578	-3.0499	-1.1073	-2.6907	-2.3166	-0.471	-0.8612	-0.8989	0.8439	0.144	-1.1319	0.865	0.4511	-0.8791	1.0081	1.9781	202
-2.5089	-1.6071	-2.7013	-3.1142	-1.1629	-2.7281	-2.3404	-0.4581	-0.8656	-0.9245	0.8503	0.1421	-1.1819	0.8667	0.4397	-0.8672	1.0518	1.9851	203
-2.5424	-1.6563	-2.7475	-3.1757	-1.2172	-2.7673	-2.3591	-0.4426	-0.8685	-0.9529	0.8536	0.1415	-1.2303	0.8644	0.4258	-0.8488	1.0927	1.9937	204
-2.5767	-1.7072	-2.7972	-3.2346	-1.2705	-2.8062	-2.3719	-0.4245	-0.8708	-0.9833	0.8484	0.1404	-1.2793	0.8569	0.4104	-0.8272	1.1271	2.004	205
-2.6154	-1.7625	-2.8514	-3.2919	-1.3246	-2.8499	-2.3817	-0.4045	-0.8764	-1.0192	0.8367	0.1374	-1.3316	0.8429	0.3928	-0.8061	1.156	2.0145	206
-2.6548	-1.8217	-2.9081	-3.3448	-1.3788	-2.8971	-2.3871	-0.3867	-0.8837	-1.06	0.8187	0.133	-1.3888	0.8227	0.3725	-0.7856	1.1801	2.0253	207
-2.6943	-1.8839	-2.9669	-3.3906	-1.4324	-2.9459	-2.3852	-0.3683	-0.8927	-1.1062	0.7979	0.1245	-1.4534	0.7994	0.351	-0.7708	1.2041	2.0347	208
-2.7317	-1.947	-3.0255	-3.43	-1.4861	-2.9946	-2.3749	-0.3489	-0.9017	-1.1571	0.7781	0.1156	-1.5238	0.7766	0.3281	-0.7613	1.2268	2.0421	209
-2.7657	-2.0064	-3.0834	-3.4633	-1.538	-3.0438	-2.3568	-0.3265	-0.9103	-1.2162	0.757	0.1071	-1.5978	0.7521	0.3047	-0.7559	1.252	2.0481	210
-2.7978	-2.0619	-3.1392	-3.4911	-1.5843	-3.0892	-2.3309	-0.2998	-0.9143	-1.279	0.7366	0.0992	-1.6734	0.7258	0.2809	-0.7518	1.278	2.0521	211
-2.8276	-2.1126	-3.1904	-3.5149	-1.6268	-3.1319	-2.3002	-0.2706	-0.9137	-1.3449	0.7147	0.0911	-1.7451	0.6985	0.2572	-0.7436	1.3015	2.0541	212
-2.8556	-2.1622	-3.2394	-3.5357	-1.6683	-3.1726	-2.2645	-0.2428	-0.9094	-1.4095	0.6927	0.0836	-1.8106	0.6672	0.234	-0.7274	1.3238	2.054	213
-2.884	-2.2146	-3.2852	-3.5554	-1.715	-3.2096	-2.2266	-0.2217	-0.9047	-1.4714	0.6698	0.073	-1.8672	0.6339	0.2085	-0.6998	1.3417	2.0514	214
-2.912	-2.275	-3.3274	-3.5733	-1.7689	-3.246	-2.1881	-0.2091	-0.8972	-1.5318	0.6459	0.0615	-1.9142	0.5962	0.1789	-0.6601	1.3563	2.042	215
-2.9377	-2.3425	-3.3645	-3.5898	-1.8317	-3.2771	-2.1469	-0.2042	-0.8865	-1.5932	0.616	0.048	-1.9583	0.5504	0.1455	-0.615	1.3608	2.0276	216
-2.9629	-2.4148	-3.3945	-3.606	-1.9013	-3.3013	-2.1074	-0.2074	-0.8689	-1.6578	0.5797	0.035	-2.0023	0.4974	0.111	-0.569	1.3586	2.0098	217
-2.9901	-2.489	-3.4202	-3.6233	-1.9727	-3.3212	-2.0688	-0.2109	-0.8454	-1.7248	0.5394	0.023	-2.0487	0.4382	0.0759	-0.5265	1.3506	1.9887	218
-3.0185	-2.5606	-3.4423	-3.6401	-2.0414	-3.335	-2.0313	-0.2119	-0.8185	-1.7949	0.4944	0.0109	-2.0991	0.3734	0.0395	-0.4882	1.3387	1.966	219
-3.0465	-2.6296	-3.4649	-3.6527	-2.1044	-3.347	-1.9893	-0.2064	-0.7865	-1.8631	0.4465	-0.0042	-2.1495	0.3041	0.0002	-0.4521	1.3223	1.9402	220
-3.0698	-2.6953	-3.4864	-3.659	-2.1615	-3.3556	-1.9421	-0.1959	-0.751	-1.929	0.3915	-0.0249	-2.2004	0.223	-0.0441	-0.4171	1.2963	1.9094	221
-3.0925	-2.7595	-3.5058	-3.662	-2.2154	-3.3628	-1.8937	-0.1816	-0.7117	-1.9933	0.327	-0.0536	-2.2497	0.1311	-0.0956	-0.3851	1.2581	1.876	222
-3.118	-2.8251	-3.5263	-3.6654	-2.2655	-3.3691	-1.846	-0.1656	-0.6696	-2.052	0.2556	-0.0887	-2.2951	0.034	-0.1533	-0.3508	1.2149	1.8375	223
-3.1481	-2.891	-3.5486	-3.6754	-2.3125	-3.3764	-1.7999	-0.1465	-0.6277	-2.109	0.1808	-0.1327	-2.3394	-0.0632	-0.2166	-0.3159	1.1732	1.7956	224
-3.1813	-2.9546	-3.5726	-3.6853	-2.3541	-3.3884	-1.7556	-0.1243	-0.5883	-2.1612	0.1062	-0.1815	-2.3792	-0.1571	-0.2863	-0.2786	1.1366	1.7513	225
-3.2193	-3.0173	-3.5981	-3.6987	-2.3897	-3.4017	-1.7114	-0.0992	-0.55	-2.2098	0.0354	-0.2316	-2.414	-0.2453	-0.3583	-0.2386	1.1077	1.7064	226
-3.2585	-3.0773	-3.621	-3.711	-2.4225	-3.4142	-1.6686	-0.0736	-0.5097	-2.2545	-0.0314	-0.2847	-2.4431	-0.3281	-0.4333	-0.194	1.0875	1.6596	227
-3.2981	-3.14	-3.6384	-3.7256	-2.453	-3.4209	-1.6272	-0.0486	-0.4662	-2.2912	-0.0932	-0.3416	-2.4647	-0.4033	-0.5102	-0.1446	1.0765	1.6129	228
-3.3353	-3.2019	-3.6516	-3.7371	-2.482	-3.423	-1.585	-0.0243	-0.4171	-2.3227	-0.1512	-0.4012	-2.4801	-0.4721	-0.5905	-0.0896	1.0719	1.5637	229
-3.3689	-3.2636	-3.6593	-3.7448	-2.5084	-3.419	-1.5405	0.0028	-0.3646	-2.3497	-0.205	-0.4633	-2.4912	-0.5364	-0.6738	-0.0325	1.0726	1.514	230
-3.4006	-3.3191	-3.663	-3.7471	-2.529	-3.4113	-1.4903	0.0367	-0.3085	-2.3781	-0.2582	-0.5268	-2.5045	-0.5978	-0.7594	0.0225	1.0781	1.4633	231
-3.4282	-3.3664	-3.6632	-3.744	-2.5399	-3.3974	-1.4365	0.0797	-0.25	-2.4146	-0.3136	-0.5947	-2.5253	-0.6574	-0.8487	0.071	1.0869	1.4109	232
-3.4502	-3.4046	-3.6574	-3.7367	-2.5425	-3.3803	-1.3792	0.1335	-0.1873	-2.4615	-0.3713	-0.6679	-2.5538	-0.7169	-0.9423	0.1126	1.1007	1.3566	233
-3.4683	-3.4366	-3.6486	-3.7225	-2.5353	-3.3607	-1.3166	0.193	-0.1237	-2.5141	-0.4314	-0.7468	-2.5885	-0.7755	-1.0411	0.1493	1.1166	1.3002	234
-3.4818	-3.4641	-3.6392	-3.7036	-2.5259	-3.3421	-1.2498	0.2587	-0.0614	-2.5704	-0.4931	-0.828	-2.6247	-0.8312	-1.1446	0.1843	1.1385	1.2417	235
-3.49	-3.4862	-3.6311	-3.6784	-2.5094	-3.3258	-1.1782	0.327	-0.0019	-2.6295	-0.5547	-0.912	-2.6622	-0.8818	-1.2512	0.2206	1.1689	1.1834	236
-3.4974	-3.5048	-3.6256	-3.6542	-2.4876	-3.3128	-1.1051	0.3972	0.0498	-2.6908	-0.6151	-0.9982	-2.701	-0.927	-1.3605	0.2595	1.2068	1.1241	237
-3.4998	-3.5157	-3.6252	-3.629	-2.4609	-3.3034	-1.0316	0.4686	0.0963	-2.7523	-0.6753	-1.0857	-2.7412	-0.9695	-1.4707	0.3006	1.2484	1.064	238
-3.4992	-3.5218	-3.6269	-3.6025	-2.4278	-3.2966	-0.9564	0.5412	0.1372	-2.8156	-0.7375	-1.1732	-2.7833	-1.0115	-1.583	0.3393	1.2909	1.0056	239
-3.4941	-3.5217	-3.6314	-3.5719	-2.389	-3.2929	-0.8785	0.617	0.1769	-2.8805	-0.805	-1.2593	-2.8285	-1.0553	-1.6934	0.3746	1.3298	0.9511	240
-3.4875	-3.5139	-3.6389	-3.5391	-2.3423	-3.2899	-0.799	0.6972	0.2144	-2.9464	-0.8763	-1.3463	-2.8763	-1.1041	-1.8031	0.4056	1.368	0.8989	241
-3.4806	-3.4989	-3.6498	-3.5056	-2.2852	-3.2885	-0.7197	0.7853	0.2514	-3.0149	-0.9526	-1.4363	-2.9257	-1.1533	-1.9131	0.4345	1.405	0.8471	242
-3.4772	-3.4769	-3.6634	-3.4743	-2.2224	-3.2885	-0.6452	0.8761	0.2877	-3.0834	-1.0306	-1.5287	-2.9735	-1.2038	-2.0248	0.4634	1.4426	0.7958	243
-3.4777	-3.4556	-3.68	-3.4464	-2.1596	-3.2879	-0.5747	0.9659	0.3254	-3.1517	-1.1118	-1.6275	-3.0214	-1.2568	-2.1391	0.4937	1.4789	0.7444	244
-3.4808	-3.437	-3.6963	-3.4213	-2.1043	-3.2856	-0.5078	1.0473	0.3649	-3.2217	-1.1948	-1.7307	-3.0706	-1.3123	-2.2547	0.5213	1.5124	0.6918	245
-3.4851	-3.4243	-3.7128	-3.3962	-2.0556	-3.2831	-0.4438	1.119	0.4036	-3.297	-1.2815	-1.8351	-3.124	-1.3725	-2.3727	0.5445	1.5425	0.6363	246
-3.4881	-3.4122	-3.7277	-3.3694	-2.012	-3.2804	-0.3794	1.1857	0.444	-3.3792	-1.3697	-1.9402	-3.1847	-1.4336	-2.4903	0.5609	1.5701	0.5781	247
-3.4886	-3.3954	-3.7417	-3.3362	-1.9657	-3.2773	-0.3108	1.2519	0.4851	-3.4658	-1.4586	-2.0453	-3.2493	-1.496	-2.6091	0.5726	1.5937	0.5174	248
-3.4853	-3.3722	-3.7538	-3.2946	-1.9139	-3.2728	-0.238	1.3216	0.5288	-3.5526	-1.5453	-2.1489	-3.3155	-1.5556	-2.7278	0.5822	1.62	0.4572	249
-3.4796	-3.3446	-3.7646	-3.2501	-1.8571	-3.2647	-0.1616	1.3965	0.5759	-3.6353	-1.6291	-2.2514	-3.3758	-1.6093	-2.843	0.5948	1.6483	0.3997	250
-3.4753	-3.3176	-3.7759	-3.204	-1.7977	-3.2562	-0.0841	1.4743	0.6247	-3.7079	-1.711	-2.351	-3.4249	-1.6623	-2.9536	0.6154	1.6797	0.3504	251
-3.4697	-3.2867	-3.787	-3.1583	-1.7349	-3.2456	-0.0076	1.5561	0.6735	-3.7679	-1.7931	-2.4471	-3.4623	-1.7132	-3.058	0.6496	1.712	0.3087	252
-3.463	-3.2582	-3.7965	-3.1105	-1.6701	-3.2346	0.0687	1.6371	0.7235	-3.8177	-1.8761	-2.5404	-3.4875	-1.7637	-3.1557	0.6943	1.7463	0.2753	253
-3.4525	-3.228	-3.8018	-3.0632	-1.6055	-3.2204	0.1484	1.7197	0.775	-3.862	-1.959	-2.6297	-3.5079	-1.8142	-3.2485	0.7425	1.7831	0.2479	254
-3.4369	-3.2002	-3.8028	-3.0115	-1.5413	-3.2046	0.231	1.8036	0.828	-3.9045	-2.0407	-2.7163	-3.5244	-1.8631	-3.3363	0.7895	1.8248	0.2282	255
-3.417	-3.1743	-3.8008	-2.9577	-1.4757	-3.1865	0.3154	1.89	0.8799	-3.9484	-2.1188	-2.8007	-3.5415	-1.9063	-3.4201	0.8337	1.8692	0.213	256
-3.392	-3.1481	-3.7994	-2.9019	-1.4084	-3.1689	0.4001	1.9771	0.9333	-3.9944	-2.1914	-2.8856	-3.56	-1.946	-3.5017	0.8732	1.9176	0.2023	257
-3.3666	-3.1227	-3.7976	-2.8471	-1.3381	-3.1522	0.4859	2.0685	0.9858	-4.0449	-2.2606	-2.9687	-3.5798	-1.9795	-3.5799	0.9098	1.9665	0.1949	258
-3.3403	-3.0956	-3.7983	-2.7871	-1.2648	-3.1329	0.5733	2.1633	1.0389	-4.0943	-2.3236	-3.0484	-3.6	-2.0101	-3.6544	0.9457	2.0164	0.1912	259
-3.3157	-3.0633	-3.7992	-2.7273	-1.1866	-3.1144	0.6641	2.2645	1.0918	-4.1452	-2.3824	-3.1243	-3.6173	-2.0381	-3.721	0.9808	2.0633	0.1923	260
-3.2946	-3.0227	-3.8012	-2.6688	-1.1003	-3.0933	0.7541	2.3718	1.1446	-4.1945	-2.4401	-3.1932	-3.6337	-2.0663	-3.7787	1.0154	2.1068	0.1995	261
-3.2793	-2.9734	-3.8005	-2.6135	-1.0041	-3.0702	0.8392	2.4867	1.1991	-4.2494	-2.5005	-3.2541	-3.6506	-2.0931	-3.8274	1.0473	2.1461	0.2126	262
-3.2697	-2.914	-3.7973	-2.5609	-0.8972	-3.0428	0.9215	2.6113	1.255	-4.3091	-2.56	-3.3078	-3.6713	-2.1189	-3.8673	1.0762	2.1842	0.2317	263
-3.263	-2.844	-3.79	-2.5091	-0.7788	-3.0124	1.0017	2.7441	1.3115	-4.3723	-2.6164	-3.3553	-3.6933	-2.1404	-3.8985	1.1022	2.2243	0.2571	264
-3.2542	-2.762	-3.7809	-2.4553	-0.6487	-2.9791	1.0837	2.8838	1.3701	-4.4403	-2.6679	-3.3972	-3.7164	-2.1542	-3.921	1.127	2.2722	0.2861	265
-3.2429	-2.6731	-3.7703	-2.3957	-0.5097	-2.9436	1.1704	3.028	1.4296	-4.51	-2.7089	-3.4355	-3.7392	-2.1582	-3.9363	1.1529	2.3291	0.319	266
-3.2275	-2.5757	-3.7583	-2.3328	-0.3633	-2.9072	1.2622	3.1792	1.4904	-4.5808	-2.7423	-3.4714	-3.7598	-2.1526	-3.9491	1.1826	2.3938	0.3532	267
-3.2091	-2.4722	-3.7442	-2.2654	-0.2086	-2.8681	1.356	3.334	1.555	-4.6492	-2.769	-3.5042	-3.7758	-2.1404	-3.9574	1.2168	2.4653	0.3886	268
-3.1854	-2.3664	-3.7266	-2.195	-0.0499	-2.8248	1.4543	3.4922	1.6222	-4.7141	-2.7971	-3.5349	-3.7873	-2.1238	-3.962	1.2548	2.5388	0.4234	269
-3.1532	-2.2611	-3.7054	-2.1176	0.1103	-2.7772	1.5598	3.6483	1.6924	-4.7731	-2.8279	-3.562	-3.7947	-2.1065	-3.9604	1.2998	2.6115	0.4619	270
-3.1136	-2.1601	-3.6795	-2.0337	0.2671	-2.7268	1.6731	3.7984	1.7671	-4.8259	-2.8617	-3.5824	-3.7944	-2.0865	-3.9504	1.3503	2.6821	0.5054	271
-3.0659	-2.0642	-3.6515	-1.9392	0.4196	-2.6723	1.7951	3.9429	1.8436	-4.8701	-2.8926	-3.5952	-3.7862	-2.0618	-3.9321	1.4089	2.7542	0.5553	272
-3.0109	-1.9701	-3.6159	-1.8378	0.5704	-2.6156	1.9241	4.0857	1.9219	-4.9088	-2.9176	-3.6037	-3.771	-2.0272	-3.9071	1.4746	2.8329	0.6115	273
-2.953	-1.8764	-3.5794	-1.7297	0.7241	-2.5541	2.0566	4.2321	2.0038	-4.9434	-2.9343	-3.6074	-3.7544	-1.9832	-3.8772	1.5426	2.9164	0.6723	274
-2.8921	-1.7815	-3.541	-1.619	0.8813	-2.4905	2.1934	4.3815	2.0854	-4.9806	-2.9455	-3.6111	-3.7365	-1.9284	-3.844	1.6128	3.0073	0.7369	275
-2.8267	-1.6874	-3.506	-1.5046	1.0379	-2.4279	2.3334	4.5323	2.1682	-5.0179	-2.9502	-3.6156	-3.7182	-1.8634	-3.8078	1.6803	3.1034	0.8051	276
-2.7568	-1.5958	-3.4722	-1.386	1.1933	-2.3675	2.4791	4.6804	2.2484	-5.053	-2.9455	-3.617	-3.6971	-1.7892	-3.7668	1.7544	3.208	0.8801	277
-2.6833	-1.505	-3.4423	-1.2633	1.3458	-2.3095	2.6309	4.8258	2.3266	-5.0802	-2.9366	-3.6171	-3.6695	-1.705	-3.7205	1.8337	3.3173	0.9611	278
-2.6104	-1.4113	-3.4132	-1.1399	1.5005	-2.2515	2.7857	4.9726	2.4066	-5.1014	-2.9197	-3.6118	-3.6361	-1.6141	-3.6687	1.9232	3.4302	1.0481	279
-2.5382	-1.3122	-3.3822	-1.0153	1.6588	-2.1916	2.9432	5.1197	2.4884	-5.1102	-2.8952	-3.6069	-3.5915	-1.518	-3.6134	2.0215	3.5461	1.1389	280
-2.4669	-1.2073	-3.3486	-0.8905	1.8211	-2.127	3.1017	5.2695	2.5737	-5.1055	-2.866	-3.6004	-3.5339	-1.4145	-3.5556	2.1328	3.6665	1.2335	281
-2.3965	-1.0965	-3.3131	-0.7619	1.9853	-2.058	3.2635	5.4203	2.6629	-5.0874	-2.8271	-3.5923	-3.4627	-1.3058	-3.4956	2.2571	3.7911	1.331	282
-2.3277	-0.9842	-3.2746	-0.6341	2.1482	-1.9855	3.426	5.5703	2.7571	-5.0617	-2.7829	-3.5837	-3.3811	-1.1907	-3.4334	2.3906	3.9172	1.4287	283
-2.2625	-0.8704	-3.2341	-0.508	2.308	-1.9092	3.5878	5.7166	2.8555	-5.0302	-2.7343	-3.5746	-3.2931	-1.0762	-3.3698	2.5298	4.0411	1.5266	284
-2.2013	-0.7564	-3.1925	-0.3861	2.4665	-1.8292	3.7449	5.86	2.9585	-4.9959	-2.6837	-3.5637	-3.2006	-0.9648	-3.3047	2.6718	4.1604	1.625	285
-2.1465	-0.6406	-3.1504	-0.2702	2.6216	-1.7473	3.8949	5.9996	3.0656	-4.9592	-2.6307	-3.5516	-3.1032	-0.8566	-3.2374	2.8171	4.276	1.726	286
-2.0949	-0.5224	-3.1089	-0.1605	2.7714	-1.6653	4.0385	6.1334	3.173	-4.9183	-2.574	-3.5366	-3.0012	-0.749	-3.1687	2.9668	4.389	1.8291	287
-2.0443	-0.4039	-3.0666	-0.0523	2.9182	-1.5821	4.1797	6.2617	3.2819	-4.8785	-2.5074	-3.5213	-2.8975	-0.6372	-3.0999	3.1189	4.5035	1.9337	288
-1.9899	-0.2808	-3.0239	0.0604	3.0613	-1.4988	4.3233	6.3871	3.3922	-4.8407	-2.4303	-3.5059	-2.7924	-0.517	-3.0335	3.2705	4.6245	2.0362	289
-1.9274	-0.154	-2.9781	0.1788	3.2058	-1.4137	4.4714	6.5097	3.5051	-4.8064	-2.3425	-3.4914	-2.687	-0.392	-2.968	3.4231	4.7495	2.1366	290
-1.8618	-0.0256	-2.9281	0.3015	3.3487	-1.3273	4.6251	6.6332	3.62	-4.7729	-2.2487	-3.4759	-2.58	-0.2635	-2.9011	3.5748	4.8761	2.236	291
-1.7967	0.1006	-2.8762	0.4255	3.4903	-1.2413	4.78	6.7547	3.7354	-4.7397	-2.1517	-3.4571	-2.4713	-0.1366	-2.8309	3.7274	5.0025	2.3371	292
-1.7316	0.2228	-2.825	0.5466	3.6274	-1.1574	4.9335	6.872	3.8468	-4.7058	-2.0538	-3.4387	-2.362	-0.0101	-2.7602	3.8777	5.1247	2.4369	293
-1.6682	0.3414	-2.7788	0.6658	3.7619	-1.0771	5.0836	6.9864	3.9538	-4.6729	-1.9579	-3.4211	-2.2543	0.1163	-2.6892	4.0242	5.2487	2.5329	294
-1.6058	0.4596	-2.7347	0.7824	3.8972	-0.9979	5.2267	7.0992	4.0572	-4.6406	-1.8638	-3.4037	-2.147	0.243	-2.6215	4.169	5.3721	2.6257	295
-1.5403	0.5778	-2.6906	0.897	4.0314	-0.9174	5.3662	7.2121	4.1624	-4.6079	-1.7738	-3.3846	-2.041	0.3688	-2.553	4.3102	5.4939	2.7151	296
-1.4737	0.6921	-2.643	1.0103	4.1649	-0.8315	5.5017	7.3239	4.2717	-4.5703	-1.6877	-3.3627	-1.9334	0.4914	-2.4837	4.4498	5.6103	2.8024	297
-1.4007	0.8039	-2.5916	1.1255	4.2958	-0.739	5.6341	7.435	4.3882	-4.5321	-1.6105	-3.336	-1.8258	0.607	-2.4114	4.5856	5.7167	2.8914	298
-1.3244	0.915	-2.538	1.2414	4.4256	-0.6413	5.7639	7.545	4.5074	-4.4956	-1.5422	-3.3043	-1.7215	0.7122	-2.3355	4.7149	5.8099	2.9816	299
-1.2429	1.0299	-2.4834	1.3586	4.5575	-0.5415	5.8934	7.6567	4.6276	-4.4605	-1.4808	-3.2696	-1.6231	0.8088	-2.2566	4.8366	5.8924	3.073	300
-1.1619	1.1472	-2.4309	1.4765	4.6919	-0.4441	6.0238	7.7718	4.7442	-4.4276	-1.425	-3.2351	-1.5297	0.8992	-2.1787	4.9462	5.9623	3.1642	301
-1.081	1.2671	-2.3815	1.5924	4.8229	-0.3504	6.1509	7.888	4.8552	-4.3981	-1.3711	-3.2032	-1.4442	0.9845	-2.1026	5.0445	6.0241	3.2544	302
-1.0026	1.3807	-2.3348	1.7056	4.9517	-0.2593	6.2757	8.0018	4.9643	-4.3692	-1.3197	-3.1771	-1.3653	1.0657	-2.0295	5.1346	6.0787	3.3418	303
-0.9248	1.4874	-2.2879	1.8164	5.0723	-0.1683	6.3981	8.112	5.0719	-4.3446	-1.2725	-3.1554	-1.2915	1.1425	-1.9601	5.2182	6.1278	3.4255	304
-0.8491	1.5866	-2.2413	1.9236	5.186	-0.0772	6.5161	8.2194	5.1791	-4.3226	-1.232	-3.1407	-1.2222	1.2135	-1.8946	5.3005	6.1742	3.5068	305
-0.7763	1.68	-2.1915	2.0261	5.2947	0.0163	6.6294	8.3214	5.2866	-4.2992	-1.1965	-3.1289	-1.1537	1.2806	-1.8345	5.3842	6.2174	3.5868	306
-0.7053	1.7677	-2.1412	2.1257	5.3993	0.1099	6.7393	8.4216	5.3953	-4.2759	-1.1644	-3.1211	-1.0863	1.3439	-1.778	5.4688	6.2632	3.6642	307
-0.6395	1.8522	-2.0877	2.221	5.5017	0.2044	6.8462	8.5226	5.505	-4.2518	-1.1338	-3.1154	-1.0198	1.4048	-1.7255	5.5533	6.3123	3.7408	308
-0.575	1.935	-2.0315	2.3152	5.6038	0.3004	6.9515	8.6248	5.6148	-4.225	-1.0996	-3.1107	-0.9544	1.469	-1.6745	5.6375	6.3686	3.8179	309
-0.5097	2.0144	-1.9704	2.4104	5.7032	0.3973	7.0601	8.7292	5.7251	-4.1942	-1.0597	-3.1056	-0.8873	1.5378	-1.6229	5.7245	6.4336	3.8981	310
-0.441	2.089	-1.9056	2.5109	5.8001	0.4951	7.1734	8.8307	5.8354	-4.1601	-1.0137	-3.0994	-0.8174	1.6137	-1.5693	5.8133	6.5072	3.9828	311
-0.3712	2.1577	-1.8408	2.6139	5.8947	0.5924	7.2905	8.929	5.9432	-4.1212	-0.9651	-3.0901	-0.7477	1.693	-1.5113	5.9029	6.5886	4.0744	312
-0.2992	2.2241	-1.7767	2.7191	5.988	0.6844	7.4103	9.0264	6.0446	-4.078	-0.9156	-3.0755	-0.6722	1.7762	-1.4497	5.9974	6.6754	4.174	313
-0.2269	2.2906	-1.7165	2.8251	6.084	0.7737	7.5315	9.1232	6.1418	-4.0287	-0.8674	-3.055	-0.5936	1.8625	-1.3815	6.0935	6.7664	4.28	314
-0.1504	2.3595	-1.6551	2.9337	6.1824	0.859	7.6549	9.2239	6.2326	-3.9751	-0.821	-3.0272	-0.5104	1.9516	-1.308	6.192	6.8618	4.3943	315
-0.0759	2.432	-1.5962	3.0438	6.2835	0.9414	7.7782	9.3276	6.3204	-3.9135	-0.7764	-2.9923	-0.4214	2.0418	-1.2265	6.2928	6.9591	4.5151	316
-0.0002	2.5101	-1.5352	3.1518	6.3883	1.024	7.9006	9.4331	6.4056	-3.8468	-0.7308	-2.9489	-0.3271	2.1318	-1.1395	6.3977	7.0605	4.6388	317
0.0736	2.5925	-1.4744	3.2589	6.4973	1.1061	8.022	9.5439	6.4895	-3.7751	-0.6836	-2.902	-0.2273	2.2269	-1.0496	6.5028	7.1673	4.7654	318
0.1482	2.6821	-1.4129	3.3658	6.6078	1.1873	8.142	9.6582	6.5735	-3.6971	-0.6295	-2.8518	-0.1242	2.3283	-0.9592	6.6098	7.2831	4.8899	319
0.2287	2.7752	-1.3524	3.4771	6.7197	1.2679	8.2648	9.7753	6.6556	-3.6174	-0.5671	-2.7985	-0.0174	2.4385	-0.8684	6.7185	7.4083	5.014	320
0.3137	2.8689	-1.2911	3.5925	6.83	1.346	8.3896	9.8932	6.7367	-3.532	-0.4976	-2.7436	0.0949	2.5563	-0.7765	6.8322	7.5414	5.1377	321
0.4048	2.9554	-1.2318	3.7127	6.9332	1.4215	8.5178	10.0061	6.8155	-3.4411	-0.4238	-2.6865	0.2108	2.6788	-0.6829	6.9495	7.6802	5.2624	322
0.4985	3.034	-1.1707	3.8349	7.0284	1.496	8.6461	10.1115	6.8935	-3.3436	-0.3476	-2.6278	0.3358	2.8049	-0.5858	7.0736	7.8235	5.3892	323
0.5931	3.1048	-1.1074	3.9588	7.1149	1.5699	8.7735	10.2095	6.9716	-3.2384	-0.2686	-2.5671	0.4682	2.9349	-0.486	7.2027	7.9702	5.5188	324
0.689	3.1699	-1.0425	4.0814	7.196	1.6422	8.8968	10.3015	7.0477	-3.1283	-0.1828	-2.5036	0.6052	3.068	-0.382	7.334	8.1211	5.6504	325
0.7815	3.2306	-0.9791	4.2004	7.2699	1.7122	9.0157	10.3875	7.1199	-3.0143	-0.0872	-2.4383	0.7436	3.2092	-0.2747	7.4651	8.2769	5.7827	326
0.8695	3.2875	-0.9209	4.3127	7.3408	1.777	9.1269	10.4699	7.1873	-2.9013	0.0183	-2.3735	0.8836	3.3564	-0.1677	7.5968	8.438	5.914	327
0.9534	3.3422	-0.8661	4.4187	7.4069	1.8371	9.2323	10.5469	7.2494	-2.7892	0.1307	-2.3075	1.0195	3.5065	-0.0587	7.7217	8.5996	6.0452	328
1.0346	3.3929	-0.8123	4.521	7.4698	1.8933	9.3351	10.6205	7.308	-2.6815	0.2453	-2.2395	1.1524	3.6556	0.0542	7.8438	8.7608	6.1794	329
1.114	3.4417	-0.7605	4.6195	7.5288	1.9479	9.433	10.6889	7.3615	-2.5755	0.3619	-2.168	1.2817	3.8054	0.1721	7.9636	8.9202	6.3189	330
1.1877	3.488	-0.7112	4.709	7.5834	1.9996	9.5245	10.7533	7.4118	-2.4692	0.4823	-2.0905	1.4088	3.9566	0.2952	8.0798	9.081	6.4627	331
1.2522	3.5335	-0.6645	4.7855	7.6341	2.0478	9.6038	10.8127	7.4581	-2.3663	0.607	-2.0095	1.5301	4.1131	0.4221	8.1886	9.2445	6.6078	332
1.3037	3.5756	-0.6182	4.8482	7.6821	2.0949	9.6695	10.868	7.504	-2.2675	0.7359	-1.9255	1.6444	4.2721	0.551	8.2891	9.4097	6.7522	333
1.3484	3.6169	-0.5719	4.903	7.7289	2.1455	9.725	10.9213	7.5524	-2.175	0.8654	-1.8381	1.7545	4.4319	0.6831	8.3826	9.5745	6.8958	334
1.3917	3.6576	-0.5247	4.9546	7.7752	2.1964	9.7743	10.9735	7.6019	-2.0896	0.9922	-1.7488	1.8603	4.5881	0.8147	8.4727	9.7351	7.0375	335
1.4398	3.6994	-0.4762	5.0072	7.8185	2.2471	9.8253	11.0238	7.6527	-2.0073	1.1153	-1.6568	1.9646	4.7396	0.9455	8.5605	9.8909	7.1743	336
1.4954	3.7385	-0.4294	5.0649	7.8591	2.2954	9.8774	11.0708	7.6997	-1.9275	1.2325	-1.5636	2.0684	4.8868	1.0757	8.6464	10.042	7.3063	337
1.5537	3.772	-0.3838	5.1254	7.8922	2.3396	9.93	11.1103	7.7438	-1.8468	1.3482	-1.4669	2.1712	5.0315	1.2045	8.73	10.1924	7.4359	338
1.6128	3.8009	-0.3393	5.1862	7.9177	2.3802	9.9804	11.1408	7.7858	-1.7624	1.4605	-1.3674	2.2736	5.1729	1.3335	8.8124	10.3365	7.561	339
1.6684	3.8247	-0.2958	5.2435	7.9374	2.4221	10.0298	11.1679	7.8274	-1.6716	1.57	-1.2619	2.378	5.309	1.4652	8.894	10.4761	7.687	340
1.7199	3.8471	-0.251	5.2997	7.9539	2.462	10.077	11.1896	7.8682	-1.5751	1.6764	-1.1534	2.4845	5.4394	1.5974	8.9796	10.6117	7.8131	341
1.7721	3.8667	-0.2084	5.3551	7.9676	2.5036	10.1251	11.2105	7.9111	-1.4755	1.7803	-1.0393	2.5919	5.5647	1.7324	9.0631	10.7435	7.9388	342
1.8249	3.886	-0.1645	5.4101	7.981	2.5445	10.1739	11.2302	7.9534	-1.3748	1.8822	-0.9222	2.6966	5.6862	1.8682	9.1436	10.8722	8.0648	343
1.8785	3.9078	-0.1228	5.4648	7.9943	2.5847	10.2234	11.2515	7.9974	-1.2741	1.9845	-0.8023	2.7998	5.8045	2.0019	9.2187	10.9962	8.1866	344
1.9307	3.9347	-0.0843	5.5188	8.0131	2.6233	10.2728	11.2782	8.0406	-1.1716	2.0855	-0.6818	2.9024	5.9197	2.134	9.2894	11.1162	8.3028	345
1.9812	3.9653	-0.0485	5.5722	8.0339	2.66	10.3223	11.3073	8.0827	-1.0669	2.1805	-0.5633	3.004	6.0268	2.2613	9.3581	11.227	8.4135	346
2.0308	3.9992	-0.017	5.6264	8.0548	2.6913	10.3731	11.3366	8.1211	-0.9622	2.2683	-0.4442	3.1046	6.1251	2.3865	9.4252	11.3266	8.5204	347
2.0801	4.0343	0.0104	5.6788	8.0752	2.7155	10.425	11.3638	8.1529	-0.8605	2.3467	-0.3272	3.201	6.2115	2.5089	9.4859	11.4117	8.6223	348
2.127	4.068	0.0295	5.7285	8.0905	2.73	10.4731	11.3882	8.1763	-0.7624	2.419	-0.2117	3.2906	6.2888	2.6297	9.5374	11.4831	8.7247	349
2.1739	4.1029	0.0433	5.7748	8.1049	2.7359	10.5183	11.411	8.1904	-0.6734	2.4865	-0.1001	3.3687	6.3618	2.7484	9.5772	11.5467	8.8259	350
2.2205	4.1395	0.052	5.8193	8.1194	2.7363	10.5611	11.4349	8.1986	-0.5922	2.5565	0.0063	3.4357	6.4343	2.8651	9.605	11.6051	8.9247	351
2.27	4.1789	0.0602	5.8664	8.1379	2.7338	10.6059	11.4621	8.2061	-0.5156	2.6294	0.1077	3.4951	6.5061	2.9785	9.6243	11.6582	9.0214	352
2.3191	4.2198	0.0684	5.9131	8.1574	2.7319	10.6518	11.493	8.2146	-0.4429	2.7016	0.2039	3.5495	6.5756	3.0915	9.6404	11.7092	9.1161	353
2.3673	4.263	0.0776	5.9609	8.177	2.732	10.6966	11.524	8.2242	-0.3692	2.7751	0.2985	3.6035	6.6468	3.2029	9.6547	11.7572	9.2114	354
2.4115	4.3045	0.0859	6.0048	8.1951	2.7318	10.7359	11.5554	8.2356	-0.2993	2.8474	0.3867	3.6576	6.7161	3.3102	9.6716	11.8048	9.3022	355
2.4508	4.3427	0.0957	6.0439	8.2108	2.7324	10.7695	11.5829	8.2474	-0.2329	2.9169	0.4707	3.7066	6.7838	3.4114	9.6825	11.8462	9.3885	356
2.4847	4.3782	0.1049	6.0783	8.223	2.7325	10.7951	11.6075	8.2578	-0.173	2.9815	0.5486	3.7521	6.8455	3.5045	9.6882	11.8834	9.4661	357
2.5137	4.4103	0.1162	6.1078	8.2322	2.7359	10.8147	11.6301	8.2709	-0.1207	3.0443	0.6206	3.7912	6.9053	3.5897	9.6869	11.9187	9.5353	358
2.5361	4.4422	0.1331	6.1308	8.2374	2.7412	10.8272	11.6484	8.2863	-0.0758	3.1059	0.6861	3.8246	6.9632	3.6671	9.681	11.9531	9.5979	359
2.5506	4.4684	0.1539	6.1471	8.2385	2.7527	10.8343	11.6648	8.3041	-0.0354	3.1667	0.7463	3.8552	7.0222	3.7387	9.6745	11.9891	9.6544	360
2.5603	4.4888	0.176	6.1583	8.2318	2.7642	10.8362	11.6729	8.3223	0.0019	3.2265	0.8037	3.8834	7.082	3.8073	9.6659	12.0251	9.7097	361
2.5657	4.5014	0.1957	6.1666	8.2164	2.7756	10.8402	11.6742	8.3381	0.037	3.2843	0.8606	3.9113	7.1413	3.8745	9.661	12.0639	9.7653	362
2.5691	4.5052	0.2121	6.1753	8.1956	2.7843	10.8421	11.671	8.3507	0.0701	3.3422	0.9144	3.9371	7.1997	3.9391	9.6564	12.1048	9.8194	363
2.5729	4.5053	0.225	6.1868	8.1722	2.7927	10.8472	11.6665	8.3612	0.1005	3.3972	0.9658	3.9613	7.2561	4.0015	9.6558	12.1463	9.8721	364
2.5799	4.5027	0.238	6.1988	8.1502	2.7995	10.855	11.6622	8.3717	0.1287	3.4494	1.0155	3.9869	7.3099	4.061	9.6573	12.1878	9.9251	365
2.5876	4.4986	0.2538	6.2127	8.1296	2.808	10.8657	11.6594	8.3805	0.1585	3.4982	1.0644	4.0141	7.3595	4.12	9.6622	12.2298	9.977	366
2.5997	4.4957	0.2709	6.2272	8.1102	2.8185	10.8763	11.6566	8.3919	0.1904	3.5436	1.1108	4.0424	7.4073	4.1769	9.673	12.2728	10.0278	367
2.6098	4.4939	0.2887	6.238	8.0911	2.8299	10.8811	11.6523	8.404	0.2237	3.5876	1.1533	4.0746	7.4543	4.2309	9.6879	12.3172	10.0778	368
2.6169	4.4905	0.3085	6.2429	8.0732	2.8434	10.8806	11.6447	8.4162	0.2562	3.6306	1.1923	4.1104	7.4999	4.2821	9.7063	12.3616	10.1243	369
2.6185	4.4887	0.3297	6.2423	8.0562	2.8592	10.8744	11.6368	8.4308	0.2918	3.6714	1.2253	4.1483	7.5422	4.3308	9.7335	12.4034	10.1676	370
2.6175	4.4871	0.3548	6.2389	8.0409	2.8792	10.8656	11.6308	8.4471	0.3314	3.7068	1.2549	4.191	7.5786	4.3751	9.7671	12.4407	10.207	371
2.6158	4.4846	0.3848	6.2322	8.0296	2.9022	10.8539	11.6289	8.4668	0.3751	3.7385	1.2793	4.2373	7.6081	4.415	9.8071	12.4738	10.2405	372
2.6122	4.4847	0.4183	6.2245	8.022	2.9263	10.8383	11.6301	8.4873	0.4175	3.7676	1.3044	4.2804	7.6335	4.4519	9.8471	12.5031	10.2695	373
2.6061	4.482	0.4509	6.2119	8.0137	2.9494	10.8197	11.6311	8.5077	0.4583	3.7955	1.3292	4.3201	7.6549	4.4869	9.8847	12.5288	10.2952	374
2.5945	4.4761	0.4797	6.1924	8.0027	2.9695	10.7949	11.6281	8.526	0.4941	3.822	1.3549	4.3522	7.6736	4.5195	9.9161	12.551	10.3193	375
2.5797	4.4684	0.5049	6.1701	7.9891	2.9866	10.7669	11.622	8.5423	0.5245	3.8457	1.3787	4.3816	7.6902	4.5513	9.9426	12.5722	10.3413	376
2.5662	4.458	0.5273	6.1481	7.9725	3.0001	10.7408	11.6141	8.5557	0.5494	3.8685	1.4004	4.402	7.7046	4.578	9.9632	12.5921	10.361	377
2.5571	4.4461	0.5438	6.1296	7.9551	3.0084	10.7185	11.6039	8.5631	0.5665	3.8886	1.4179	4.4137	7.7185	4.5999	9.977	12.6123	10.3764	378
2.5545	4.4331	0.5553	6.1141	7.9355	3.0129	10.6991	11.5923	8.5678	0.5708	3.9051	1.4302	4.4135	7.7295	4.617	9.9809	12.6301	10.3878	379
2.5532	4.4176	0.5623	6.1009	7.9135	3.012	10.6838	11.5799	8.5693	0.5604	3.9131	1.4374	4.3995	7.7346	4.6279	9.9721	12.6428	10.3933	380
2.5508	4.4015	0.5649	6.0858	7.8919	3.0081	10.6684	11.5665	8.569	0.5374	3.9126	1.439	4.3735	7.7335	4.6348	9.9526	12.6491	10.3947	381
2.549	4.386	0.5641	6.0676	7.8695	3.0012	10.652	11.5524	8.566	0.5054	3.9032	1.4337	4.338	7.7217	4.638	9.9249	12.6472	10.3918	382
2.5438	4.3688	0.5605	6.0454	7.8435	2.9938	10.6334	11.5354	8.5659	0.4667	3.8871	1.4233	4.2987	7.7043	4.6366	9.8946	12.6383	10.3837	383
2.5329	4.3463	0.555	6.0161	7.8124	2.9854	10.6092	11.5121	8.5662	0.4257	3.8638	1.4079	4.2581	7.6788	4.6319	9.863	12.6249	10.372	384
2.5156	4.322	0.5472	5.9802	7.7768	2.9776	10.5779	11.485	8.5696	0.3792	3.8375	1.391	4.2147	7.6498	4.6241	9.8292	12.6067	10.355	385
2.4908	4.2982	0.5336	5.9377	7.7399	2.9662	10.5417	11.4578	8.5704	0.3261	3.8099	1.3715	4.1645	7.6187	4.6141	9.7942	12.5877	10.3352	386
2.4593	4.2727	0.5127	5.8918	7.702	2.9509	10.5008	11.4301	8.5666	0.2674	3.7814	1.352	4.1103	7.5858	4.6034	9.7534	12.5666	10.3152	387
2.4231	4.2433	0.4872	5.8394	7.6629	2.9309	10.4548	11.3996	8.5584	0.2023	3.7502	1.3303	4.0525	7.5514	4.5904	9.7116	12.542	10.2939	388
2.3815	4.2092	0.4575	5.7836	7.6207	2.9078	10.4055	11.3662	8.5453	0.1335	3.7143	1.3058	3.9911	7.5142	4.5767	9.6669	12.5122	10.2686	389
2.3382	4.1705	0.4277	5.7259	7.5756	2.8845	10.3531	11.3291	8.5292	0.0605	3.6724	1.2783	3.926	7.4727	4.5582	9.6225	12.4787	10.2396	390
2.2928	4.1295	0.401	5.6656	7.5295	2.8621	10.3008	11.2912	8.513	-0.0132	3.6295	1.2506	3.8629	7.4334	4.5391	9.5779	12.445	10.2061	391
2.2464	4.0911	0.3753	5.6051	7.4863	2.8436	10.2489	11.2568	8.4973	-0.0861	3.5883	1.223	3.799	7.3943	4.5193	9.5335	12.4099	10.1715	392
2.1984	4.056	0.3531	5.5456	7.4467	2.827	10.1979	11.2264	8.4823	-0.1603	3.5454	1.1964	3.7354	7.3547	4.5009	9.4873	12.3744	10.1379	393
2.1492	4.0174	0.3324	5.4869	7.4094	2.8131	10.1482	11.1969	8.4684	-0.2335	3.4998	1.1696	3.6715	7.3118	4.4853	9.4392	12.3339	10.1078	394
2.1025	3.9799	0.3127	5.4347	7.3745	2.8009	10.1036	11.1699	8.4545	-0.3073	3.4492	1.1457	3.6077	7.2656	4.4729	9.3887	12.2894	10.0802	395
2.0559	3.9407	0.2917	5.3845	7.3414	2.7886	10.0595	11.1431	8.4413	-0.3794	3.3959	1.1234	3.5452	7.2163	4.4669	9.3359	12.2423	10.0602	396
2.0092	3.9019	0.267	5.3354	7.3115	2.775	10.0191	11.1175	8.428	-0.4476	3.3402	1.1051	3.4845	7.1659	4.4654	9.2827	12.1933	10.0462	397
1.9602	3.8641	0.2386	5.2883	7.2824	2.7595	9.9815	11.0929	8.4115	-0.5135	3.2831	1.0871	3.4298	7.1179	4.4666	9.2305	12.1476	10.0378	398
1.9118	3.8262	0.2097	5.243	7.2564	2.742	9.9463	11.0697	8.3931	-0.5752	3.2294	1.07	3.38	7.0735	4.4662	9.1823	12.1061	10.0307	399
1.8676	3.7861	0.1806	5.2016	7.227	2.7246	9.914	11.0425	8.3739	-0.6318	3.1784	1.0546	3.3351	7.034	4.4651	9.1381	12.0697	10.0246	400
1.8255	3.7425	0.1523	5.1632	7.1938	2.7076	9.8827	11.0111	8.3557	-0.6819	3.1276	1.0426	3.2981	6.9974	4.4666	9.0967	12.0374	10.0208	401
1.7822	3.697	0.1255	5.1216	7.1615	2.691	9.8492	10.9758	8.3378	-0.7262	3.0764	1.0328	3.2669	6.9621	4.4699	9.0601	12.0062	10.0166	402
1.7366	3.652	0.1005	5.0789	7.1309	2.6767	9.813	10.9418	8.3206	-0.7649	3.0274	1.0265	3.2395	6.9291	4.4759	9.0248	11.9766	10.0128	403
1.6891	3.6056	0.0781	5.035	7.1025	2.6634	9.7765	10.9109	8.306	-0.8024	2.9768	1.0198	3.2136	6.8982	4.4817	8.9874	11.9486	10.0087	404
1.6403	3.558	0.0583	4.9942	7.0767	2.6516	9.74	10.8808	8.2928	-0.843	2.9301	1.014	3.1853	6.8706	4.49	8.9461	11.9204	10.0062	405
1.592	3.5098	0.0425	4.9557	7.0517	2.6419	9.7072	10.8529	8.2823	-0.8841	2.886	1.0089	3.1561	6.8459	4.4993	8.9034	11.895	10.0042	406
1.5452	3.4661	0.0273	4.9215	7.0321	2.6346	9.6774	10.8272	8.2729	-0.9266	2.8476	1.0055	3.1266	6.8275	4.5101	8.8604	11.873	10.0048	407
1.5009	3.4291	0.0148	4.8908	7.0193	2.6274	9.6504	10.807	8.266	-0.9656	2.8142	1.0004	3.0998	6.8141	4.5223	8.8191	11.855	10.0071	408
1.4628	3.4029	0.0022	4.8653	7.0146	2.6203	9.6287	10.7928	8.2583	-1.0001	2.7866	0.997	3.0776	6.8061	4.5346	8.7814	11.8428	10.0114	409
1.4328	3.3874	-0.0121	4.8486	7.0165	2.6107	9.6138	10.7863	8.2496	-1.0312	2.7643	0.9944	3.0602	6.8021	4.5504	8.7463	11.8346	10.0156	410
1.4098	3.3814	-0.0302	4.839	7.0253	2.5973	9.6049	10.7833	8.2351	-1.0539	2.7441	0.9903	3.0507	6.8017	4.564	8.7181	11.8297	10.0202	411
1.3927	3.3788	-0.0506	4.8345	7.0361	2.5815	9.5976	10.7831	8.2157	-1.0703	2.725	0.9854	3.0487	6.8005	4.577	8.6989	11.8283	10.0227	412
1.379	3.3742	-0.073	4.834	7.044	2.5657	9.591	10.7797	8.1942	-1.08	2.7074	0.9785	3.0519	6.8021	4.5882	8.6845	11.8268	10.0248	413
1.3664	3.3623	-0.093	4.8343	7.0482	2.5512	9.5867	10.7717	8.1732	-1.0857	2.6956	0.9717	3.0606	6.8079	4.5972	8.674	11.8257	10.0255	414
1.3573	3.3465	-0.1095	4.8387	7.0496	2.5379	9.5857	10.7621	8.15	-1.0841	2.6899	0.9621	3.0762	6.8195	4.6043	8.6666	11.829	10.0234	415
1.3517	3.3282	-0.1245	4.8478	7.0486	2.5259	9.5889	10.7494	8.1257	-1.0763	2.6896	0.9489	3.0972	6.8347	4.6083	8.6647	11.8339	10.0189	416
1.3518	3.3103	-0.1385	4.8611	7.047	2.5149	9.596	10.7345	8.0997	-1.0618	2.6905	0.9332	3.1234	6.8507	4.6093	8.6682	11.8393	10.0111	417
1.3582	3.2952	-0.1544	4.88	7.0433	2.5032	9.6085	10.719	8.0734	-1.041	2.693	0.9166	3.1533	6.8704	4.6089	8.6747	11.8449	10.001	418
1.3666	3.2806	-0.1716	4.9033	7.0412	2.4915	9.6235	10.7029	8.0466	-1.021	2.6987	0.9	3.1817	6.8935	4.6075	8.6802	11.8552	9.9907	419
1.3766	3.2678	-0.189	4.9267	7.0404	2.4829	9.6429	10.6909	8.0219	-0.9968	2.7118	0.8825	3.2113	6.9249	4.6048	8.6825	11.8723	9.9784	420
1.3852	3.2549	-0.2051	4.9503	7.0402	2.4761	9.6618	10.68	7.9983	-0.9735	2.7305	0.8628	3.2398	6.9611	4.6023	8.6816	11.8948	9.9657	421
1.3923	3.2416	-0.2203	4.973	7.042	2.4717	9.6807	10.6713	7.9773	-0.9499	2.7522	0.8437	3.2665	7.0021	4.6012	8.6786	11.9203	9.9555	422
1.3967	3.2299	-0.2314	4.9948	7.0466	2.4702	9.7007	10.6668	7.9592	-0.9275	2.7771	0.8266	3.2921	7.0437	4.6035	8.6756	11.9473	9.9486	423
1.3996	3.2203	-0.2398	5.0147	7.0547	2.4728	9.7199	10.6653	7.9452	-0.9066	2.8013	0.8145	3.3172	7.0855	4.6116	8.6746	11.9733	9.946	424
1.3973	3.2143	-0.2429	5.0312	7.0686	2.4788	9.737	10.6676	7.9361	-0.888	2.8281	0.8085	3.3395	7.1293	4.6257	8.6719	12.0003	9.9487	425
1.3858	3.2113	-0.244	5.0415	7.0872	2.4864	9.745	10.6755	7.9277	-0.8739	2.8582	0.8071	3.3596	7.1781	4.6436	8.6661	12.0324	9.9544	426
1.3681	3.212	-0.246	5.0442	7.1117	2.4914	9.746	10.6866	7.9185	-0.8638	2.8942	0.8124	3.3741	7.2318	4.666	8.6534	12.0678	9.9611	427
1.3503	3.2155	-0.2509	5.0513	7.1362	2.4966	9.7471	10.6981	7.9094	-0.8593	2.933	0.822	3.3836	7.2869	4.6922	8.6366	12.106	9.9697	428
1.3384	3.2182	-0.257	5.0642	7.1606	2.5002	9.7521	10.7096	7.8994	-0.8525	2.9731	0.8387	3.3939	7.3415	4.7218	8.619	12.1397	9.9789	429
1.3345	3.2215	-0.2657	5.0871	7.1847	2.5029	9.765	10.7183	7.8907	-0.8423	3.0109	0.8591	3.4065	7.3923	4.7539	8.6035	12.1684	9.9883	430
1.335	3.2275	-0.2776	5.1159	7.2101	2.5054	9.7815	10.7289	7.8803	-0.8275	3.0472	0.882	3.4266	7.4405	4.7877	8.593	12.1918	9.9967	431
1.335	3.236	-0.2934	5.1462	7.2369	2.5031	9.8015	10.7396	7.8672	-0.8088	3.0837	0.9077	3.4532	7.4892	4.822	8.5884	12.2116	10.0043	432
1.3363	3.2485	-0.3116	5.1778	7.2652	2.5	9.823	10.7532	7.8542	-0.7841	3.121	0.9324	3.4848	7.5374	4.8565	8.5901	12.229	10.0089	433
1.3387	3.2626	-0.3297	5.2123	7.2956	2.4962	9.8463	10.7667	7.8404	-0.7563	3.1579	0.959	3.5246	7.585	4.8915	8.5985	12.2446	10.0104	434
1.3455	3.2769	-0.3473	5.2477	7.3258	2.4921	9.8722	10.7798	7.8301	-0.7256	3.1942	0.9866	3.5709	7.633	4.9288	8.6135	12.2584	10.0101	435
1.3557	3.2931	-0.3646	5.2856	7.3564	2.4863	9.9019	10.7921	7.8182	-0.6925	3.2293	1.0182	3.6229	7.6798	4.966	8.6335	12.2702	10.0087	436
1.3706	3.3073	-0.3859	5.3265	7.3882	2.4754	9.9315	10.8029	7.8038	-0.6572	3.2618	1.0558	3.6782	7.7237	5.0084	8.6576	12.2782	10.0094	437
1.3899	3.3228	-0.412	5.3676	7.4199	2.4612	9.964	10.814	7.7858	-0.62	3.2933	1.0951	3.7394	7.7655	5.0524	8.6847	12.2844	10.013	438
1.4149	3.3356	-0.4412	5.4142	7.4503	2.443	10.0011	10.8231	7.7638	-0.5782	3.324	1.1343	3.8035	7.8039	5.0979	8.713	12.2888	10.016	439
1.4455	3.3457	-0.4706	5.468	7.4791	2.4252	10.0434	10.8286	7.7397	-0.5316	3.3554	1.1734	3.8734	7.8399	5.1432	8.744	12.292	10.0209	440
1.4791	3.3542	-0.4994	5.5252	7.5046	2.4077	10.0909	10.83	7.7154	-0.4812	3.3859	1.2118	3.9473	7.8755	5.1879	8.7778	12.2945	10.0265	441
1.5109	3.358	-0.5237	5.5859	7.528	2.3938	10.1414	10.8291	7.691	-0.4269	3.4112	1.2517	4.024	7.906	5.2337	8.8113	12.2903	10.0355	442
1.5428	3.3617	-0.5412	5.6459	7.5508	2.3852	10.1905	10.8279	7.6715	-0.3698	3.4326	1.2895	4.1021	7.9316	5.2798	8.8459	12.2821	10.0453	443
1.5734	3.3677	-0.553	5.7058	7.5733	2.3825	10.2371	10.8258	7.6553	-0.3104	3.4553	1.3244	4.1821	7.9551	5.3231	8.8801	12.2714	10.0543	444
1.5985	3.3745	-0.5602	5.7613	7.5975	2.3835	10.2764	10.8257	7.643	-0.2494	3.4828	1.3548	4.2654	7.9799	5.3615	8.9177	12.2634	10.0598	445
1.6202	3.3868	-0.5613	5.8102	7.6226	2.3891	10.3084	10.8283	7.6326	-0.1823	3.5158	1.3846	4.3541	8.0083	5.3977	8.9614	12.2583	10.0627	446
1.6386	3.4018	-0.5566	5.856	7.6474	2.4	10.3353	10.8309	7.6256	-0.114	3.5492	1.413	4.4465	8.0365	5.4323	9.0079	12.2539	10.0634	447
1.6558	3.4209	-0.5448	5.8994	7.6736	2.4166	10.3597	10.8343	7.6227	-0.0419	3.5781	1.44	4.5421	8.062	5.4646	9.0604	12.2462	10.0639	448
1.6744	3.4433	-0.5266	5.9447	7.6999	2.4386	10.3843	10.8375	7.623	0.027	3.6016	1.4651	4.6371	8.0835	5.4955	9.1125	12.2348	10.0607	449
1.6949	3.4668	-0.5052	5.9898	7.7274	2.463	10.4102	10.841	7.6255	0.0922	3.6257	1.4866	4.7288	8.1039	5.5226	9.1604	12.2212	10.0533	450
1.7188	3.4892	-0.4816	6.0369	7.7532	2.4898	10.4361	10.8429	7.6287	0.154	3.6515	1.5019	4.8158	8.1262	5.5433	9.207	12.2128	10.0407	451
1.7492	3.5082	-0.4581	6.0877	7.778	2.5184	10.4634	10.8422	7.633	0.2138	3.6806	1.5123	4.9007	8.1524	5.558	9.251	12.2079	10.0254	452
1.7874	3.526	-0.4307	6.1455	7.8032	2.5493	10.4969	10.8445	7.6394	0.2686	3.7115	1.5207	4.9814	8.1809	5.5695	9.2898	12.2054	10.0087	453
1.8316	3.5433	-0.3993	6.208	7.8289	2.5843	10.5333	10.8485	7.6497	0.318	3.738	1.5293	5.0539	8.2076	5.5818	9.3229	12.2055	9.9942	454
1.8809	3.5576	-0.3665	6.2754	7.8529	2.6207	10.5729	10.8538	7.6608	0.3613	3.7612	1.5413	5.1214	8.2348	5.5951	9.3482	12.2058	9.9823	455
1.9265	3.5685	-0.3353	6.3395	7.8733	2.655	10.6128	10.8564	7.6714	0.3997	3.7826	1.5557	5.1812	8.2609	5.6106	9.3705	12.2084	9.9729	456
1.9656	3.5792	-0.3077	6.3965	7.8884	2.6856	10.6472	10.853	7.6771	0.4326	3.802	1.5739	5.2348	8.2869	5.6273	9.3894	12.2111	9.9628	457
1.9945	3.5881	-0.2866	6.4465	7.9002	2.709	10.6756	10.8457	7.6788	0.4637	3.8189	1.5928	5.2843	8.3123	5.6445	9.4055	12.2125	9.9526	458
2.0164	3.5988	-0.2672	6.4887	7.9097	2.729	10.6975	10.8355	7.6776	0.4935	3.8358	1.6105	5.3327	8.338	5.6596	9.4213	12.2132	9.9409	459
2.0309	3.6103	-0.2497	6.5255	7.9174	2.7476	10.7134	10.8239	7.6771	0.5255	3.8508	1.6259	5.3802	8.3608	5.6723	9.4375	12.2124	9.9272	460
2.0414	3.6211	-0.2304	6.5566	7.925	2.7658	10.7251	10.8122	7.6786	0.5616	3.8663	1.6374	5.4283	8.3854	5.6812	9.4559	12.2114	9.9094	461
2.0526	3.6325	-0.2118	6.5871	7.9322	2.7835	10.7351	10.8008	7.6809	0.6003	3.8844	1.6467	5.4755	8.4113	5.6886	9.4752	12.2134	9.8929	462
2.0679	3.6449	-0.1922	6.6195	7.9389	2.8017	10.748	10.7889	7.6854	0.6375	3.9048	1.6575	5.5213	8.4405	5.6989	9.4952	12.2202	9.8782	463
2.0862	3.659	-0.172	6.6539	7.9479	2.8217	10.7614	10.7787	7.6926	0.6718	3.9275	1.6719	5.5648	8.4713	5.7123	9.5138	12.2287	9.8666	464
2.1041	3.6752	-0.1536	6.6879	7.9576	2.8423	10.7767	10.769	7.7025	0.7043	3.9518	1.6875	5.6071	8.5038	5.7274	9.532	12.2394	9.8568	465
2.119	3.6901	-0.134	6.7212	7.967	2.8642	10.7894	10.7582	7.7153	0.7365	3.9772	1.7039	5.6469	8.5344	5.7426	9.5496	12.2516	9.8476	466
2.1329	3.7023	-0.1167	6.7521	7.9733	2.887	10.8027	10.7454	7.7283	0.7692	4.0009	1.7206	5.6857	8.5626	5.7585	9.5661	12.2621	9.8386	467
2.1452	3.71	-0.0996	6.7807	7.9782	2.909	10.8127	10.7314	7.7415	0.7985	4.0226	1.7381	5.7216	8.5881	5.7749	9.5789	12.2692	9.8282	468
2.1555	3.7164	-0.083	6.8075	7.9857	2.9289	10.8207	10.721	7.7532	0.8269	4.041	1.7582	5.7548	8.6108	5.792	9.5884	12.2767	9.8207	469
2.1655	3.7266	-0.0687	6.8323	7.9958	2.9476	10.8269	10.7157	7.7639	0.851	4.0577	1.7824	5.7818	8.6328	5.8132	9.5915	12.28	9.8163	470
2.1799	3.7396	-0.0539	6.8609	8.0117	2.9656	10.8336	10.7163	7.7723	0.8718	4.0716	1.8127	5.8035	8.6512	5.8378	9.5864	12.2781	9.8167	471
2.2006	3.7539	-0.0424	6.8921	8.0293	2.9814	10.8464	10.7193	7.7786	0.8871	4.078	1.8485	5.8191	8.6611	5.8658	9.5763	12.2684	9.8221	472
2.2266	3.7642	-0.0353	6.9291	8.0431	2.9929	10.8625	10.72	7.7809	0.8968	4.0777	1.8841	5.8307	8.663	5.8977	9.5612	12.249	9.8311	473
2.2575	3.7685	-0.0313	6.9692	8.0514	3.0005	10.8814	10.7171	7.7788	0.9011	4.0722	1.922	5.8352	8.6587	5.9278	9.541	12.222	9.8407	474
2.2906	3.77	-0.0298	7.0091	8.0562	3.0088	10.9	10.7126	7.7758	0.9026	4.0664	1.9587	5.8372	8.6512	5.9589	9.5197	12.1942	9.8525	475
2.3218	3.7689	-0.0287	7.0477	8.0585	3.0169	10.9145	10.7079	7.7741	0.9057	4.0602	1.9951	5.8419	8.6437	5.9897	9.5034	12.1675	9.8625	476
2.3522	3.7696	-0.0273	7.0838	8.0613	3.027	10.9261	10.7064	7.7733	0.9148	4.0513	2.0257	5.8502	8.632	6.015	9.4924	12.138	9.8679	477
2.3811	3.7743	-0.0278	7.1165	8.0644	3.0368	10.9345	10.7065	7.7711	0.9304	4.0393	2.051	5.8637	8.6156	6.0347	9.4887	12.1058	9.8676	478
2.4085	3.7797	-0.027	7.1462	8.0677	3.0466	10.9364	10.7103	7.7697	0.9495	4.025	2.0705	5.8796	8.5951	6.0477	9.489	12.0727	9.8622	479
2.4348	3.7891	-0.0269	7.1706	8.0739	3.0567	10.9358	10.7176	7.7672	0.9691	4.0092	2.0853	5.897	8.5753	6.0577	9.49	12.0418	9.8521	480
2.4592	3.7966	-0.0273	7.1913	8.0817	3.0677	10.9337	10.7283	7.764	0.9936	3.9977	2.0955	5.9154	8.5577	6.0631	9.4943	12.0153	9.8391	481
2.4848	3.804	-0.0269	7.214	8.091	3.0774	10.9341	10.7402	7.7593	1.0174	3.9877	2.107	5.9344	8.5447	6.0659	9.4969	11.9928	9.8255	482
2.5141	3.8086	-0.0277	7.2373	8.0997	3.0842	10.936	10.7534	7.7524	1.0442	3.9832	2.1202	5.9564	8.5356	6.0705	9.5007	11.9745	9.8167	483
2.5452	3.8129	-0.0289	7.2653	8.1089	3.0874	10.9445	10.7658	7.7422	1.071	3.9833	2.1358	5.9805	8.5293	6.0774	9.5039	11.9589	9.8108	484
2.5736	3.8164	-0.0311	7.2942	8.1148	3.0902	10.9543	10.7744	7.7316	1.1035	3.9887	2.1519	6.0104	8.5297	6.0841	9.5093	11.9441	9.807	485
2.5995	3.8194	-0.0312	7.3232	8.1224	3.0914	10.9681	10.7824	7.7211	1.1393	4	2.1681	6.0459	8.5367	6.0886	9.52	11.9334	9.8012	486
2.6249	3.8278	-0.0322	7.3559	8.1346	3.0944	10.9886	10.7932	7.7116	1.1814	4.0159	2.1802	6.0876	8.5517	6.0894	9.5349	11.927	9.7933	487
2.6484	3.8407	-0.0319	7.3893	8.1532	3.0974	11.0128	10.8075	7.7008	1.2258	4.0381	2.1914	6.1316	8.5744	6.0896	9.5535	11.9244	9.785	488
2.671	3.8659	-0.0349	7.4252	8.1786	3.0973	11.0373	10.8266	7.6896	1.271	4.0664	2.2042	6.1791	8.5995	6.0911	9.5761	11.922	9.7804	489
2.692	3.8997	-0.04	7.4572	8.2099	3.0962	11.0605	10.8479	7.6767	1.3169	4.0943	2.2195	6.229	8.6224	6.0957	9.605	11.9184	9.7801	490
2.7125	3.9397	-0.0461	7.4891	8.2456	3.0954	11.0834	10.8703	7.6648	1.3608	4.1181	2.2367	6.2819	8.6411	6.1029	9.6392	11.9115	9.7846	491
2.7337	3.9841	-0.0484	7.5192	8.2828	3.0993	11.1031	10.8922	7.6583	1.4044	4.1415	2.2561	6.3354	8.6587	6.1114	9.6754	11.9051	9.7913	492
2.7567	4.0276	-0.0456	7.5496	8.3186	3.1085	11.1219	10.9126	7.6561	1.4432	4.1687	2.2748	6.3876	8.679	6.1205	9.716	11.9027	9.8001	493
2.7821	4.066	-0.0378	7.579	8.3495	3.1229	11.1406	10.9283	7.6578	1.4775	4.1969	2.2922	6.4377	8.7017	6.1283	9.7562	11.9054	9.8102	494
2.8105	4.0987	-0.0247	7.6101	8.3752	3.1397	11.1583	10.9412	7.6616	1.5088	4.2264	2.3074	6.4841	8.7262	6.1375	9.7954	11.9114	9.8218	495
2.8438	4.1265	-0.0082	7.6419	8.3957	3.1606	11.1784	10.9504	7.6667	1.5341	4.2555	2.3228	6.525	8.7511	6.147	9.8313	11.9174	9.8366	496
2.8786	4.1509	0.0117	7.6764	8.4139	3.1822	11.199	10.9601	7.6716	1.5554	4.2833	2.3391	6.56	8.7743	6.1583	9.8633	11.9247	9.8542	497
2.9114	4.174	0.0331	7.7104	8.4305	3.2042	11.2174	10.9676	7.6793	1.5718	4.311	2.3574	6.5923	8.7966	6.1704	9.8907	11.9339	9.8729	498
2.9434	4.194	0.055	7.7381	8.4431	3.2277	11.231	10.9727	7.6868	1.5869	4.3389	2.3768	6.6213	8.8209	6.1841	9.9175	11.9447	9.8924	499
2.9668	4.2103	0.0759	7.7587	8.4514	3.2493	11.2333	10.972	7.6945	1.6009	4.3704	2.3979	6.6484	8.8467	6.1982	9.9444	11.9589	9.914	500
2.9848	4.2243	0.0988	7.7718	8.4583	3.2704	11.229	10.9679	7.7029	1.6167	4.407	2.4184	6.6757	8.8767	6.2112	9.9726	11.9774	9.9334	501
2.9963	4.2382	0.1225	7.7809	8.4635	3.2917	11.221	10.9648	7.7135	1.6305	4.4483	2.4398	6.6983	8.9088	6.2249	9.9984	11.9995	9.9518	502
3.0015	4.252	0.1457	7.7844	8.4711	3.314	11.2081	10.9608	7.7248	1.6437	4.4919	2.4603	6.7176	8.9426	6.2369	10.0204	12.022	9.9678	503
3.0012	4.2654	0.1695	7.7855	8.4796	3.3327	11.1922	10.9578	7.7351	1.6503	4.5348	2.4777	6.729	8.9737	6.2472	10.0339	12.0421	9.9823	504
2.9966	4.2774	0.192	7.7806	8.4883	3.3501	11.1691	10.9562	7.7461	1.6525	4.5743	2.4903	6.7348	9.0014	6.2554	10.043	12.0608	9.9931	505
2.9881	4.2891	0.2114	7.7739	8.4996	3.365	11.144	10.9578	7.754	1.65	4.6048	2.4997	6.7348	9.0226	6.2622	10.0457	12.0763	10.0013	506
2.9793	4.2977	0.2258	7.7671	8.5155	3.3763	11.1172	10.9642	7.7572	1.648	4.6289	2.5065	6.73	9.0356	6.2686	10.046	12.0856	10.0068	507
2.9726	4.3069	0.2373	7.763	8.535	3.3825	11.0913	10.9746	7.7558	1.6448	4.6453	2.5115	6.7243	9.0448	6.2741	10.0454	12.0908	10.0117	508
2.9685	4.3157	0.2454	7.7601	8.5568	3.3851	11.068	10.9878	7.7502	1.6431	4.655	2.5169	6.7191	9.0494	6.2816	10.0449	12.0933	10.0157	509
2.9657	4.3245	0.253	7.7576	8.5816	3.3863	11.0453	11.0051	7.7421	1.6409	4.6607	2.5273	6.7104	9.0514	6.2906	10.0444	12.0952	10.0206	510
2.9623	4.3343	0.2618	7.7544	8.6058	3.3876	11.0231	11.022	7.7336	1.6341	4.6663	2.5404	6.6948	9.0542	6.3011	10.0403	12.0959	10.0251	511
2.961	4.3468	0.2758	7.7492	8.6292	3.3928	11.0022	11.0382	7.7276	1.6248	4.6752	2.5568	6.6769	9.0615	6.3151	10.0312	12.0987	10.031	512
2.9613	4.354	0.2948	7.7463	8.6512	3.4024	10.9834	11.0491	7.7237	1.6171	4.6886	2.5772	6.6558	9.0713	6.3316	10.0166	12.1008	10.0386	513
2.97	4.3582	0.3152	7.7494	8.667	3.4131	10.9702	11.0557	7.7227	1.6123	4.7022	2.6001	6.6335	9.0816	6.3506	9.9978	12.099	10.0482	514
2.9862	4.3591	0.3342	7.7607	8.6776	3.4244	10.9665	11.0577	7.7202	1.6091	4.7126	2.6237	6.6116	9.0896	6.3703	9.9733	12.0918	10.0589	515
3.0082	4.361	0.3511	7.7789	8.6855	3.4343	10.971	11.0586	7.7164	1.6079	4.721	2.6471	6.5873	9.0924	6.3885	9.9444	12.0788	10.0675	516
3.0302	4.3639	0.366	7.7974	8.6912	3.444	10.9777	11.0586	7.7112	1.6082	4.7202	2.6671	6.5631	9.091	6.403	9.9122	12.0596	10.0737	517
3.0451	4.3666	0.3822	7.8118	8.6953	3.4539	10.9811	11.0566	7.7062	1.6094	4.7153	2.6835	6.5406	9.0849	6.4141	9.8814	12.0355	10.0773	518
3.052	4.3657	0.3966	7.8181	8.694	3.4626	10.9792	11.0493	7.7014	1.6144	4.7085	2.6972	6.5218	9.0774	6.421	9.8517	12.009	10.0777	519
3.05	4.3592	0.4101	7.8172	8.6872	3.4714	10.9724	11.0383	7.6961	1.6257	4.7038	2.7083	6.5106	9.0717	6.4243	9.8284	11.9858	10.0767	520
3.043	4.3483	0.4242	7.8124	8.6779	3.4804	10.9633	11.0237	7.6925	1.6442	4.7015	2.7175	6.5056	9.0679	6.4281	9.8116	11.9644	10.0751	521
3.0353	4.3361	0.4402	7.8078	8.668	3.49	10.9557	11.01	7.6925	1.666	4.7003	2.7256	6.5089	9.0611	6.4309	9.8	11.942	10.0735	522
3.0304	4.326	0.4567	7.8042	8.6627	3.5	10.9523	11	7.6948	1.6921	4.6988	2.7325	6.5187	9.052	6.434	9.7942	11.9157	10.0726	523
3.0258	4.3171	0.4734	7.8004	8.6624	3.5109	10.9517	10.9942	7.6992	1.7229	4.6994	2.7375	6.5343	9.0436	6.4364	9.793	11.8893	10.0705	524
3.0195	4.3132	0.4908	7.7923	8.6696	3.5222	10.9472	10.9949	7.7046	1.7564	4.7043	2.7433	6.5551	9.0393	6.4387	9.7957	11.8664	10.0715	525
3.0084	4.3163	0.5115	7.7795	8.6828	3.5348	10.9381	11.0015	7.7145	1.7891	4.713	2.7479	6.5772	9.0383	6.4426	9.7982	11.848	10.073	526
2.9954	4.3252	0.5326	7.7641	8.7034	3.5488	10.9254	11.0116	7.7255	1.818	4.7227	2.7543	6.5949	9.0355	6.4476	9.799	11.8288	10.0766	527
2.9821	4.3394	0.5534	7.7481	8.7269	3.563	10.9117	11.0222	7.7357	1.8495	4.7316	2.7598	6.6161	9.0331	6.4542	9.7998	11.8091	10.0815	528
2.9707	4.3532	0.5713	7.7346	8.7486	3.5763	10.8987	11.0305	7.7446	1.887	4.7434	2.7647	6.6403	9.0312	6.4623	9.804	11.7876	10.0861	529
2.9623	4.3642	0.5864	7.7266	8.7679	3.5858	10.8905	11.0328	7.7517	1.9305	4.759	2.7666	6.6722	9.034	6.4689	9.8149	11.7723	10.091	530
2.957	4.3729	0.5973	7.7239	8.7842	3.5918	10.8863	11.0312	7.7558	1.9792	4.779	2.7655	6.7081	9.0412	6.4725	9.83	11.761	10.0941	531
2.955	4.3803	0.6033	7.7239	8.8	3.5957	10.8854	11.0274	7.7572	2.0298	4.8024	2.764	6.7466	9.0531	6.4741	9.8481	11.7551	10.097	532
2.954	4.3891	0.6071	7.7263	8.8163	3.5965	10.8847	11.0239	7.7561	2.0854	4.8298	2.7606	6.7892	9.0696	6.4765	9.8717	11.7551	10.1	533
2.9557	4.3997	0.6089	7.7302	8.8343	3.5946	10.8848	11.0203	7.7522	2.1438	4.8604	2.7597	6.8362	9.0908	6.4788	9.9017	11.7612	10.104	534
2.9648	4.4115	0.6081	7.7367	8.8484	3.5899	10.8873	11.0167	7.7432	2.2029	4.8962	2.7595	6.8858	9.1166	6.4805	9.9343	11.7712	10.1074	535
2.9806	4.4202	0.6047	7.7486	8.8602	3.5813	10.8956	11.0115	7.7299	2.2625	4.9359	2.7592	6.9368	9.1465	6.4807	9.9709	11.7838	10.1084	536
3.0029	4.4284	0.5957	7.7641	8.8675	3.5672	10.9072	11.0072	7.7111	2.3172	4.9743	2.7589	6.9878	9.1766	6.4792	10.0091	11.7971	10.1073	537
3.027	4.4319	0.5845	7.7786	8.871	3.55	10.9195	11.0024	7.6899	2.3674	5.0136	2.7587	7.0355	9.2086	6.4749	10.0466	11.8117	10.1021	538
3.0456	4.4306	0.5705	7.7859	8.8676	3.5352	10.9273	10.9966	7.6712	2.4108	5.0529	2.7559	7.0808	9.2427	6.4676	10.0818	11.8252	10.0908	539
3.0588	4.4224	0.5586	7.7892	8.8577	3.5209	10.9283	10.9867	7.6566	2.4454	5.088	2.7472	7.1204	9.2739	6.4547	10.1167	11.8389	10.0732	540
3.0649	4.4093	0.5452	7.7878	8.8396	3.5075	10.9285	10.9726	7.6418	2.4725	5.1125	2.7339	7.1554	9.2995	6.4355	10.1494	11.8448	10.0504	541
3.0649	4.3914	0.5297	7.7848	8.8155	3.4939	10.9264	10.9534	7.6277	2.4938	5.1243	2.7154	7.1889	9.3153	6.4132	10.1799	11.8416	10.024	542
3.0625	4.367	0.5111	7.7838	8.7862	3.4765	10.9258	10.9292	7.6118	2.5159	5.1264	2.6942	7.222	9.3229	6.3889	10.2132	11.8321	9.9955	543
3.0571	4.3373	0.4885	7.7841	8.7532	3.4558	10.9262	10.9012	7.5941	2.5412	5.1215	2.6702	7.2592	9.3251	6.3624	10.2495	11.8197	9.9657	544
3.0491	4.3061	0.4619	7.7844	8.717	3.4332	10.9256	10.8722	7.576	2.5704	5.1132	2.6448	7.2989	9.323	6.3352	10.2881	11.8063	9.9353	545
3.0383	4.2745	0.4339	7.7809	8.6813	3.4071	10.9212	10.8421	7.5579	2.5987	5.1003	2.6208	7.3378	9.3179	6.3102	10.3272	11.7914	9.908	546
3.0256	4.2457	0.4057	7.7748	8.6474	3.3809	10.9127	10.8139	7.5408	2.6234	5.0855	2.5983	7.376	9.3127	6.2865	10.3674	11.7767	9.884	547
3.0079	4.2206	0.3783	7.762	8.6177	3.354	10.9018	10.788	7.527	2.644	5.0722	2.5815	7.4085	9.3099	6.2681	10.4065	11.7646	9.8642	548
2.9837	4.1996	0.3537	7.7426	8.5918	3.3285	10.8849	10.7668	7.5164	2.6573	5.0605	2.5682	7.4364	9.309	6.253	10.4439	11.7563	9.8509	549
2.9527	4.1844	0.3319	7.7152	8.5722	3.306	10.865	10.755	7.509	2.6655	5.0464	2.5576	7.46	9.3092	6.243	10.4782	11.7511	9.84	550
2.9201	4.1745	0.3135	7.6845	8.5575	3.2865	10.8427	10.7497	7.5039	2.6699	5.0321	2.5491	7.4831	9.3109	6.2336	10.5097	11.7479	9.8324	551
2.8883	4.1665	0.2954	7.6509	8.5461	3.2687	10.819	10.7467	7.5	2.6707	5.0154	2.5383	7.5047	9.3118	6.2233	10.5399	11.7456	9.8256	552
2.8572	4.1588	0.2779	7.6149	8.5348	3.25	10.7921	10.7434	7.4955	2.6701	4.9941	2.5245	7.5249	9.311	6.212	10.5702	11.7436	9.8201	553
2.826	4.1509	0.2593	7.5781	8.5255	3.2329	10.7611	10.7394	7.4914	2.6657	4.9701	2.5083	7.5458	9.3091	6.2001	10.6007	11.7401	9.8124	554
2.7955	4.1475	0.2423	7.5408	8.5191	3.2161	10.7256	10.7339	7.4876	2.6584	4.9389	2.4906	7.5626	9.3032	6.1869	10.6273	11.7349	9.805	555
2.7674	4.1481	0.2247	7.504	8.517	3.2002	10.6891	10.7282	7.4827	2.6494	4.9036	2.4735	7.5749	9.295	6.175	10.6486	11.7298	9.7984	556
2.7436	4.1502	0.2053	7.4753	8.5155	3.1836	10.6537	10.7179	7.475	2.639	4.8666	2.4582	7.5835	9.288	6.1651	10.6643	11.7269	9.7938	557
2.7256	4.152	0.1871	7.4517	8.5136	3.166	10.6206	10.7036	7.4654	2.6286	4.8343	2.4457	7.5911	9.2859	6.1569	10.6757	11.7271	9.7893	558
2.7088	4.1493	0.1658	7.4312	8.5068	3.1479	10.5865	10.6824	7.4521	2.6209	4.8053	2.4312	7.5976	9.2856	6.1458	10.6869	11.7317	9.7841	559
2.6928	4.1422	0.1459	7.4123	8.4922	3.1311	10.5559	10.6524	7.4379	2.6147	4.7793	2.4164	7.6054	9.2837	6.1351	10.7014	11.7373	9.7779	560
2.6739	4.1278	0.127	7.3935	8.4693	3.1116	10.5246	10.6124	7.4225	2.6094	4.7516	2.4022	7.6146	9.2778	6.1257	10.7173	11.7375	9.7723	561
2.6519	4.1079	0.1058	7.3734	8.4372	3.0892	10.4951	10.5634	7.4011	2.6014	4.7185	2.3912	7.6238	9.2636	6.1186	10.7308	11.7294	9.7694	562
2.6267	4.0809	0.0842	7.3545	8.3998	3.0631	10.4659	10.5082	7.3738	2.5895	4.6801	2.3814	7.6287	9.2408	6.1121	10.7408	11.7127	9.7674	563
2.5956	4.0473	0.0584	7.3334	8.3561	3.0323	10.4365	10.4463	7.3408	2.572	4.6398	2.3738	7.6288	9.2129	6.1089	10.7434	11.6883	9.7673	564
2.5542	4.0049	0.0293	7.3087	8.3067	2.9963	10.4042	10.3784	7.3012	2.5504	4.5993	2.3721	7.6235	9.1842	6.1083	10.7407	11.6622	9.7678	565
2.5065	3.9554	-0.0019	7.2775	8.2519	2.9587	10.3685	10.3079	7.2617	2.5278	4.5616	2.3734	7.6127	9.1585	6.1099	10.7335	11.637	9.7718	566
2.4512	3.9016	-0.0349	7.2426	8.1961	2.9224	10.3317	10.2361	7.2231	2.5062	4.5283	2.3767	7.6015	9.135	6.1143	10.7249	11.615	9.7771	567
2.3915	3.8449	-0.0635	7.2084	8.1409	2.8902	10.2962	10.1689	7.1902	2.4892	4.4985	2.3801	7.5936	9.1141	6.1187	10.7175	11.5958	9.7848	568
2.3336	3.7901	-0.0861	7.1733	8.089	2.8653	10.2618	10.1073	7.1657	2.4802	4.4719	2.3823	7.5922	9.0938	6.1217	10.7143	11.5776	9.7939	569
2.2818	3.736	-0.1027	7.146	8.0382	2.8485	10.2346	10.0503	7.1489	2.4759	4.4485	2.3834	7.597	9.0751	6.1237	10.7181	11.5601	9.8028	570
2.2374	3.6806	-0.1156	7.1242	7.9875	2.8374	10.2162	9.9962	7.1403	2.4769	4.4308	2.3843	7.6066	9.0606	6.1249	10.7277	11.5465	9.813	571
2.2017	3.6278	-0.1225	7.1136	7.941	2.8352	10.2072	9.9472	7.1402	2.482	4.4182	2.3847	7.6217	9.049	6.1247	10.7419	11.5366	9.822	572
2.1759	3.5822	-0.1238	7.116	7.9009	2.8405	10.2101	9.9042	7.1449	2.4888	4.4102	2.383	7.6404	9.0406	6.1216	10.7574	11.5296	9.8293	573
2.1631	3.5459	-0.1185	7.1322	7.8731	2.854	10.2273	9.8731	7.1579	2.496	4.4016	2.3789	7.6591	9.0343	6.1172	10.773	11.5206	9.8345	574
2.1607	3.5213	-0.1068	7.1582	7.857	2.8739	10.2495	9.8494	7.1747	2.5031	4.393	2.3737	7.6786	9.0271	6.1123	10.7861	11.5089	9.8399	575
2.1595	3.5055	-0.0921	7.1865	7.8509	2.8986	10.2729	9.8362	7.192	2.5082	4.3854	2.3681	7.697	9.0199	6.1072	10.7965	11.4968	9.8466	576
2.159	3.4988	-0.0759	7.2102	7.8525	2.9272	10.2892	9.8254	7.2113	2.5149	4.3815	2.3645	7.7154	9.0173	6.103	10.8051	11.4859	9.8536	577
2.1541	3.493	-0.0576	7.2274	7.855	2.9581	10.2948	9.8155	7.23	2.5229	4.3848	2.3617	7.7325	9.0204	6.1022	10.8116	11.4795	9.8588	578
2.1478	3.4882	-0.0384	7.2352	7.8591	2.9894	10.2906	9.8027	7.248	2.5289	4.3948	2.3605	7.7493	9.0309	6.1028	10.8173	11.4764	9.8644	579
2.1389	3.4835	-0.021	7.2356	7.8645	3.0206	10.2775	9.7882	7.2632	2.5328	4.4108	2.3591	7.7651	9.0487	6.1049	10.8205	11.4771	9.8691	580
2.1335	3.4784	-0.0051	7.2304	7.8694	3.0477	10.2596	9.7738	7.2741	2.5339	4.43	2.3558	7.7797	9.0718	6.1088	10.8242	11.4842	9.8718	581
2.1326	3.4734	0.0071	7.2245	7.8717	3.0704	10.2408	9.757	7.2784	2.5327	4.4508	2.3509	7.7955	9.0982	6.1098	10.8294	11.4929	9.8721	582
2.1347	3.4664	0.0194	7.2182	7.8731	3.0905	10.2257	9.7391	7.2773	2.532	4.4684	2.3393	7.8128	9.1221	6.1062	10.8349	11.4987	9.8661	583
2.1376	3.4566	0.0295	7.2089	7.8697	3.108	10.2081	9.7193	7.2736	2.5304	4.4775	2.3225	7.8278	9.1403	6.0977	10.8431	11.5002	9.8569	584
2.1417	3.4454	0.0381	7.1995	7.8662	3.1215	10.1894	9.6965	7.2671	2.5301	4.479	2.3006	7.8433	9.1511	6.0867	10.8509	11.4929	9.843	585
2.1473	3.4326	0.0419	7.1905	7.8614	3.1298	10.1733	9.6726	7.2557	2.533	4.4745	2.277	7.8582	9.1572	6.0741	10.8587	11.4825	9.8275	586
2.1538	3.4183	0.0451	7.1833	7.8545	3.1354	10.1608	9.6481	7.242	2.5409	4.468	2.2513	7.8762	9.1613	6.0592	10.8684	11.4712	9.8105	587
2.1608	3.4044	0.0491	7.1802	7.8491	3.1415	10.1525	9.6221	7.2283	2.5512	4.4614	2.2271	7.8928	9.1635	6.0483	10.8767	11.4604	9.7947	588
2.1705	3.3909	0.0593	7.1825	7.8454	3.1513	10.1478	9.5978	7.2189	2.562	4.4562	2.2037	7.9068	9.1669	6.0375	10.8823	11.4513	9.7774	589
2.1783	3.3799	0.074	7.1875	7.846	3.1657	10.15	9.5795	7.2121	2.5715	4.4529	2.1808	7.9142	9.1712	6.0318	10.8816	11.4431	9.7618	590
2.1846	3.3714	0.0938	7.1955	7.8512	3.1833	10.1521	9.5662	7.2095	2.5771	4.4507	2.157	7.9156	9.1771	6.0249	10.8759	11.4372	9.7461	591
2.1875	3.3679	0.1152	7.2076	7.8626	3.2049	10.1568	9.5611	7.2099	2.5822	4.4541	2.1337	7.9152	9.189	6.019	10.8688	11.4343	9.7299	592
2.1904	3.3702	0.1408	7.2231	7.8823	3.2311	10.1642	9.5655	7.2146	2.5862	4.4635	2.1088	7.9132	9.2057	6.0129	10.8624	11.4342	9.7133	593
2.1949	3.3791	0.1685	7.2437	7.9105	3.2606	10.1742	9.5765	7.2259	2.5871	4.4755	2.085	7.9084	9.2254	6.0079	10.8542	11.4352	9.6996	594
2.2041	3.3932	0.1996	7.2735	7.9479	3.2946	10.1891	9.5979	7.2423	2.5789	4.486	2.0592	7.8948	9.2412	6.0031	10.839	11.4331	9.6849	595
2.2193	3.4128	0.2336	7.3134	7.9922	3.332	10.2108	9.6241	7.2638	2.5625	4.4882	2.0315	7.8745	9.2505	5.9977	10.8158	11.423	9.6705	596
2.2417	3.4321	0.2692	7.3606	8.0382	3.3744	10.2367	9.6538	7.2911	2.5389	4.4809	2.0047	7.8488	9.2506	5.994	10.7891	11.4066	9.6565	597
2.2688	3.4509	0.3077	7.4112	8.0847	3.4188	10.2655	9.6817	7.3197	2.5146	4.4659	1.9814	7.8253	9.2443	5.9919	10.7626	11.3848	9.6458	598
2.2965	3.4717	0.345	7.4638	8.1309	3.4641	10.293	9.7091	7.35	2.4958	4.4459	1.9622	7.808	9.2341	5.9934	10.7415	11.3586	9.6372	599
2.3271	3.4925	0.381	7.5133	8.1775	3.5075	10.3158	9.7352	7.3784	2.4822	4.4235	1.9474	7.7976	9.2194	5.9985	10.7266	11.3296	9.6303	600
2.3555	3.5152	0.4136	7.5562	8.2252	3.5477	10.3316	9.7582	7.4039	2.4744	4.4013	1.9348	7.7931	9.2056	6.0076	10.7167	11.298	9.6266	601
2.384	3.5388	0.4445	7.591	8.2702	3.5853	10.3357	9.7765	7.425	2.4708	4.3801	1.9244	7.7915	9.1891	6.0184	10.7091	11.2663	9.6248	602
2.4094	3.5589	0.4735	7.6179	8.3078	3.6189	10.3315	9.7884	7.4424	2.4689	4.3602	1.9131	7.7926	9.1709	6.0301	10.7021	11.2333	9.6247	603
2.4331	3.5714	0.499	7.6386	8.3328	3.6474	10.3206	9.7889	7.4535	2.4671	4.3373	1.9029	7.7928	9.1486	6.0404	10.6938	11.1966	9.623	604
2.4568	3.5741	0.5216	7.6537	8.3447	3.6716	10.3072	9.7817	7.4595	2.4649	4.3072	1.8889	7.7944	9.1198	6.0464	10.686	11.1559	9.6187	605
2.4797	3.5695	0.5425	7.6648	8.3452	3.6902	10.29	9.7661	7.4618	2.4626	4.2729	1.8736	7.7985	9.0843	6.0484	10.6808	11.1107	9.6099	606
2.5025	3.5603	0.5597	7.6697	8.3387	3.7072	10.27	9.7474	7.4616	2.4594	4.2329	1.8565	7.8039	9.046	6.0475	10.6772	11.0622	9.5989	607
2.5218	3.5508	0.5727	7.6682	8.3277	3.7169	10.2444	9.7271	7.4571	2.4594	4.1952	1.8424	7.8119	9.0097	6.0458	10.6786	11.0153	9.5872	608
2.5353	3.538	0.5801	7.6565	8.312	3.7221	10.2132	9.7052	7.4484	2.4605	4.1601	1.8292	7.824	8.9758	6.0419	10.683	10.9714	9.5742	609
2.5452	3.5255	0.5823	7.6371	8.2947	3.7202	10.1806	9.6809	7.4377	2.463	4.1252	1.8172	7.836	8.9444	6.0351	10.6879	10.9273	9.5586	610
2.5511	3.5153	0.5789	7.6145	8.275	3.7142	10.1458	9.6527	7.4249	2.4622	4.09	1.8038	7.8457	8.9113	6.0249	10.6905	10.88	9.5388	611
2.5533	3.5042	0.5716	7.5902	8.2523	3.7039	10.1137	9.6213	7.4135	2.4585	4.0529	1.79	7.8514	8.8764	6.0099	10.6874	10.8286	9.5167	612
2.5536	3.4948	0.5598	7.5657	8.2288	3.6915	10.0799	9.585	7.4015	2.4515	4.0167	1.7759	7.8536	8.8417	5.9927	10.6802	10.7747	9.491	613
2.5508	3.4844	0.5416	7.5401	8.2024	3.6749	10.0483	9.5451	7.3887	2.4444	3.9822	1.7608	7.8527	8.8073	5.9739	10.6711	10.7203	9.464	614
2.5442	3.4748	0.5197	7.5148	8.1742	3.6562	10.0146	9.5017	7.3742	2.4368	3.9531	1.7452	7.8534	8.7777	5.9556	10.6625	10.6691	9.4372	615
2.5352	3.4656	0.4945	7.4877	8.1466	3.6345	9.9808	9.4558	7.3576	2.4322	3.9305	1.7294	7.856	8.7515	5.9368	10.6582	10.6207	9.4113	616
2.5226	3.4561	0.4691	7.4597	8.1199	3.6139	9.9456	9.4083	7.3405	2.4317	3.9118	1.7127	7.8644	8.7295	5.9191	10.6583	10.5759	9.3845	617
2.5091	3.4446	0.4475	7.4323	8.093	3.5965	9.9095	9.3573	7.3263	2.4346	3.8945	1.6951	7.8775	8.7082	5.9026	10.6637	10.5318	9.3572	618
2.4948	3.4295	0.429	7.4054	8.0641	3.5826	9.8704	9.3041	7.3125	2.4407	3.8745	1.6795	7.8957	8.6877	5.8898	10.6739	10.4901	9.3332	619
2.482	3.4129	0.4101	7.3802	8.0365	3.5698	9.8293	9.2484	7.2978	2.4456	3.8553	1.6668	7.9138	8.6698	5.8818	10.6842	10.4512	9.3137	620
2.4693	3.3973	0.3918	7.3574	8.0117	3.5587	9.785	9.1938	7.2817	2.45	3.8376	1.6583	7.93	8.654	5.8781	10.6928	10.4172	9.2993	621
2.4535	3.3874	0.3737	7.3304	7.9941	3.5508	9.7352	9.1414	7.2653	2.4512	3.8228	1.6501	7.9421	8.6438	5.8764	10.6954	10.3899	9.2891	622
2.4339	3.3838	0.3589	7.2995	7.9851	3.5455	9.6741	9.0931	7.2498	2.4498	3.8119	1.6448	7.9459	8.6389	5.8765	10.6901	10.3643	9.2819	623
2.4109	3.3893	0.3519	7.2662	7.9842	3.5474	9.6082	9.0506	7.2378	2.4445	3.8031	1.6396	7.9443	8.6376	5.8748	10.6758	10.342	9.2748	624
2.3918	3.4028	0.3515	7.2357	7.9916	3.5566	9.544	9.0153	7.2302	2.4375	3.7974	1.6338	7.9382	8.6394	5.8733	10.656	10.3197	9.2665	625
2.377	3.4235	0.3563	7.2137	8.0066	3.5702	9.4867	8.9884	7.2253	2.4312	3.7928	1.6274	7.9316	8.6432	5.8698	10.6373	10.2981	9.2591	626
2.3685	3.4503	0.3639	7.1975	8.0291	3.5866	9.4369	8.9683	7.2188	2.4267	3.7901	1.6197	7.9288	8.6477	5.8664	10.6184	10.2765	9.2519	627
2.3616	3.4806	0.3731	7.1883	8.0548	3.6018	9.3881	8.9525	7.2086	2.4256	3.7898	1.612	7.9302	8.6534	5.8631	10.6061	10.2544	9.2461	628
2.3531	3.5084	0.3822	7.1788	8.0793	3.617	9.3391	8.9356	7.1949	2.4307	3.7905	1.6036	7.9353	8.6574	5.8606	10.598	10.2288	9.244	629
2.3414	3.535	0.3916	7.1677	8.1017	3.63	9.2858	8.9187	7.1761	2.4396	3.7884	1.5955	7.9467	8.6609	5.8615	10.5966	10.2016	9.2454	630
2.3279	3.5642	0.4012	7.1547	8.1243	3.6414	9.2291	8.9029	7.1535	2.4512	3.7849	1.5901	7.9612	8.6624	5.8649	10.5984	10.1699	9.2489	631
2.316	3.5977	0.4102	7.1434	8.1507	3.6506	9.1715	8.8909	7.1262	2.463	3.7798	1.5846	7.9742	8.6614	5.8667	10.6007	10.139	9.2524	632
2.3069	3.6392	0.4179	7.1356	8.1824	3.6589	9.1185	8.8858	7.0939	2.4697	3.7733	1.5795	7.9823	8.66	5.8697	10.5981	10.109	9.254	633
2.3044	3.6845	0.4236	7.1345	8.2162	3.6653	9.0695	8.8814	7.0574	2.4688	3.7645	1.5742	7.9809	8.6549	5.8705	10.5867	10.0802	9.2545	634
2.3032	3.7245	0.4268	7.1358	8.2474	3.6708	9.0222	8.8756	7.018	2.4604	3.7535	1.5716	7.9689	8.6456	5.8724	10.5675	10.0521	9.2555	635
2.2996	3.7589	0.4298	7.1342	8.2691	3.6756	8.9729	8.8627	6.9787	2.4458	3.7368	1.5707	7.9519	8.633	5.8737	10.5433	10.0217	9.2552	636
2.2923	3.7858	0.4354	7.1284	8.2856	3.6847	8.9225	8.8456	6.9416	2.4305	3.7154	1.5708	7.9312	8.6141	5.8747	10.5168	9.9897	9.2532	637
2.2861	3.8122	0.4461	7.1234	8.301	3.6993	8.875	8.8294	6.912	2.4138	3.6931	1.5718	7.9105	8.592	5.8738	10.4892	9.9549	9.2487	638
2.2815	3.8393	0.4633	7.1227	8.3206	3.7198	8.8352	8.8182	6.8884	2.3965	3.6672	1.5744	7.888	8.5681	5.8738	10.4588	9.9198	9.2438	639
2.2862	3.8685	0.4863	7.1308	8.3412	3.7434	8.807	8.8126	6.8728	2.3766	3.6432	1.5786	7.8611	8.5452	5.8755	10.4248	9.8858	9.2387	640
2.3006	3.8969	0.5103	7.1468	8.3658	3.7677	8.7916	8.8105	6.8603	2.3549	3.6195	1.5858	7.8342	8.5205	5.8787	10.387	9.8525	9.2337	641
2.323	3.9243	0.5375	7.1672	8.3882	3.793	8.7889	8.8113	6.8496	2.3331	3.5967	1.5957	7.8031	8.4958	5.8856	10.3448	9.8201	9.2288	642
2.3465	3.9469	0.5679	7.191	8.4113	3.82	8.7908	8.8122	6.8449	2.3102	3.5721	1.6087	7.7714	8.4686	5.8951	10.3021	9.7857	9.2246	643
2.3701	3.9689	0.6008	7.2124	8.4335	3.8494	8.7959	8.8147	6.8453	2.2884	3.5441	1.6237	7.7377	8.4365	5.9061	10.2578	9.7485	9.2199	644
2.3884	3.9899	0.6356	7.2311	8.4561	3.8818	8.8017	8.8199	6.8502	2.2683	3.5136	1.6421	7.7072	8.3989	5.9187	10.2162	9.7081	9.2157	645
2.4034	4.0105	0.6715	7.2447	8.4789	3.9141	8.8029	8.8263	6.8575	2.2496	3.4814	1.664	7.6805	8.3605	5.9344	10.1752	9.6689	9.2127	646
2.4133	4.0262	0.7094	7.2531	8.4996	3.9468	8.8042	8.8333	6.8692	2.2327	3.452	1.687	7.6535	8.3224	5.9518	10.136	9.6313	9.2117	647
2.4226	4.0393	0.7489	7.2606	8.5163	3.9791	8.8029	8.8378	6.8838	2.2132	3.425	1.7112	7.6297	8.2869	5.9692	10.0982	9.5964	9.2107	648
2.4338	4.0519	0.79	7.269	8.5318	4.0134	8.8034	8.8431	6.9013	2.1931	3.3988	1.7316	7.6051	8.2529	5.9829	10.0583	9.5636	9.2064	649
2.451	4.0658	0.8338	7.2823	8.5485	4.048	8.8092	8.8479	6.9216	2.1689	3.3724	1.7478	7.5794	8.2187	5.9934	10.0187	9.5299	9.1968	650
2.4739	4.0777	0.876	7.3021	8.5624	4.0817	8.8185	8.8509	6.9443	2.1412	3.3443	1.7607	7.5529	8.182	5.9991	9.9804	9.4939	9.1817	651
2.5031	4.0885	0.9176	7.3279	8.5758	4.1149	8.8317	8.8523	6.9664	2.1081	3.3125	1.771	7.5229	8.1438	6.003	9.9401	9.4525	9.1646	652
2.537	4.0988	0.956	7.359	8.5883	4.1466	8.8475	8.8525	6.9883	2.0681	3.2802	1.7801	7.4846	8.103	6.0063	9.8955	9.4072	9.1461	653
2.575	4.1122	0.991	7.3935	8.6017	4.1751	8.8638	8.8555	7.0071	2.0183	3.2489	1.788	7.44	8.0622	6.0082	9.8437	9.3593	9.1261	654
2.6154	4.1284	1.0249	7.4319	8.6171	4.2004	8.881	8.8595	7.0248	1.9632	3.2201	1.7955	7.3887	8.0236	6.0112	9.7884	9.3111	9.1065	655
2.6569	4.1425	1.0566	7.4703	8.6292	4.2235	8.8979	8.8617	7.0404	1.9045	3.1953	1.8045	7.3361	7.9881	6.0153	9.7306	9.2641	9.0873	656
2.7043	4.1525	1.0826	7.5136	8.6383	4.2428	8.9182	8.8619	7.0519	1.8469	3.1781	1.8137	7.2857	7.9574	6.0191	9.6777	9.2205	9.0685	657
2.7599	4.1583	1.1055	7.5624	8.6416	4.2588	8.9434	8.8577	7.0607	1.791	3.1698	1.8193	7.2384	7.9329	6.02	9.6287	9.1831	9.0461	658
2.8278	4.1622	1.123	7.6222	8.6412	4.2736	8.9777	8.8514	7.0673	1.7353	3.1689	1.821	7.1917	7.9171	6.0175	9.5792	9.1497	9.022	659
2.9102	4.1689	1.1371	7.6928	8.6409	4.2858	9.0221	8.8465	7.072	1.6767	3.1725	1.8199	7.1406	7.9024	6.0112	9.5259	9.1183	8.9953	660
3.0023	4.1818	1.1506	7.7736	8.6449	4.2973	9.0734	8.8465	7.0752	1.6135	3.1743	1.8189	7.0843	7.8858	6.0044	9.4668	9.0826	8.9687	661
3.1029	4.2024	1.1618	7.8616	8.6555	4.3063	9.1288	8.8512	7.0776	1.5488	3.1693	1.8154	7.0248	7.8624	5.9952	9.4022	9.0407	8.942	662
3.2051	4.2267	1.1739	7.9521	8.6717	4.316	9.1864	8.8629	7.0797	1.4814	3.1549	1.8082	6.9627	7.8283	5.9803	9.3364	8.9884	8.9126	663
3.3049	4.2538	1.1851	8.0401	8.6919	4.3254	9.24	8.8778	7.0808	1.4113	3.129	1.7964	6.8995	7.7844	5.9592	9.2691	8.9272	8.8815	664
3.3987	4.2814	1.2	8.1251	8.7144	4.3374	9.2878	8.8933	7.0826	1.3406	3.0983	1.7822	6.8338	7.7335	5.9362	9.2028	8.8598	8.8492	665
3.4874	4.3101	1.2199	8.205	8.7412	4.3518	9.3295	8.9137	7.0859	1.2724	3.0657	1.767	6.769	7.6802	5.91	9.1391	8.7927	8.8192	666
3.5719	4.3392	1.2437	8.2834	8.7707	4.368	9.3686	8.9345	7.0909	1.208	3.0341	1.753	6.7067	7.6287	5.8861	9.0777	8.7271	8.7907	667
3.6557	4.3696	1.2702	8.3624	8.8018	4.3849	9.4046	8.955	7.093	1.151	3.0062	1.7408	6.6474	7.581	5.8635	9.0199	8.6663	8.7641	668
3.74	4.4001	1.2968	8.443	8.8334	4.4007	9.4429	8.9753	7.0942	1.1026	2.9795	1.7311	6.5933	7.5384	5.8427	8.9673	8.6114	8.7396	669
3.8238	4.4328	1.3263	8.5227	8.8662	4.4172	9.4825	8.9971	7.094	1.0627	2.954	1.7201	6.5431	7.4998	5.8209	8.9214	8.5618	8.7134	670
3.9023	4.4678	1.3569	8.604	8.9021	4.4355	9.5196	9.0198	7.0949	1.0255	2.9294	1.707	6.4955	7.4639	5.7992	8.8753	8.5158	8.6859	671
3.9743	4.5014	1.3907	8.6804	8.9351	4.4539	9.5533	9.0416	7.0977	0.9906	2.9052	1.6899	6.446	7.4328	5.7755	8.8284	8.4747	8.6562	672
4.0375	4.5294	1.4237	8.7511	8.9625	4.4751	9.5828	9.0594	7.1033	0.9578	2.8842	1.6688	6.398	7.4077	5.7489	8.7811	8.4402	8.6247	673
4.0906	4.5471	1.4561	8.8138	8.9811	4.4952	9.6075	9.07	7.1087	0.9326	2.8686	1.647	6.3552	7.3865	5.7217	8.7388	8.4112	8.5941	674
4.1315	4.5562	1.4842	8.866	8.988	4.5153	9.625	9.0725	7.1138	0.9174	2.859	1.6241	6.3235	7.3714	5.6973	8.7075	8.3875	8.5657	675
4.1618	4.5619	1.5086	8.906	8.9895	4.534	9.6346	9.0699	7.1193	0.9154	2.8546	1.6047	6.3065	7.3616	5.6764	8.6898	8.3683	8.5424	676
4.1839	4.5652	1.5284	8.9337	8.9867	4.5535	9.6379	9.063	7.1263	0.9241	2.8557	1.5888	6.3006	7.3554	5.6606	8.683	8.3511	8.524	677
4.1999	4.5678	1.5446	8.9506	8.9794	4.5721	9.6341	9.0524	7.1354	0.9378	2.8607	1.576	6.3024	7.352	5.6482	8.6813	8.3368	8.5096	678
4.2136	4.5677	1.5571	8.9639	8.9681	4.5898	9.6284	9.0352	7.1438	0.9525	2.865	1.5613	6.3059	7.3491	5.6371	8.6783	8.3186	8.4963	679
4.2216	4.5659	1.5647	8.9713	8.9527	4.6043	9.6231	9.0136	7.1516	0.9622	2.8684	1.542	6.3059	7.3435	5.6205	8.672	8.2987	8.4796	680
4.2264	4.5633	1.5704	8.9746	8.9366	4.6171	9.617	8.9881	7.1588	0.9687	2.8724	1.5172	6.3004	7.3396	5.6008	8.6591	8.2771	8.4616	681
4.2256	4.5633	1.5749	8.9757	8.9228	4.6291	9.609	8.9629	7.1656	0.9719	2.8802	1.492	6.2926	7.3373	5.5798	8.6411	8.2542	8.4427	682
4.2184	4.5639	1.5779	8.9708	8.9136	4.6398	9.5981	8.9371	7.1736	0.9749	2.8907	1.4697	6.2849	7.3374	5.5592	8.6193	8.2312	8.4253	683
4.2073	4.5639	1.5777	8.9603	8.901	4.6477	9.5863	8.9114	7.1813	0.977	2.9048	1.4482	6.2755	7.3379	5.538	8.5947	8.2084	8.4077	684
4.1872	4.5602	1.5742	8.9431	8.8848	4.6515	9.5674	8.8794	7.1859	0.9776	2.922	1.4278	6.263	7.3396	5.515	8.5674	8.1844	8.3873	685
4.1606	4.5506	1.5632	8.9153	8.8602	4.6465	9.5442	8.8398	7.1848	0.9757	2.9436	1.4073	6.2483	7.3421	5.4907	8.5371	8.1593	8.3653	686
4.1267	4.5321	1.548	8.8769	8.826	4.6361	9.5108	8.7905	7.1784	0.9734	2.9698	1.3889	6.2324	7.3474	5.4651	8.5077	8.1351	8.3404	687
4.088	4.5085	1.5321	8.8284	8.7865	4.6224	9.4699	8.7353	7.1685	0.973	2.9992	1.3734	6.221	7.354	5.4401	8.4814	8.1133	8.3155	688
4.044	4.4814	1.5143	8.7713	8.7428	4.6049	9.423	8.6763	7.1577	0.9728	3.0321	1.3621	6.2118	7.3635	5.4183	8.4592	8.0926	8.2939	689
3.9988	4.4544	1.4958	8.7083	8.6983	4.586	9.3742	8.6182	7.145	0.9741	3.0681	1.3525	6.206	7.3767	5.3968	8.4397	8.0769	8.2732	690
3.9541	4.427	1.4773	8.6446	8.6545	4.5661	9.3261	8.5588	7.1307	0.9731	3.103	1.3412	6.1993	7.3908	5.3768	8.4211	8.0644	8.253	691
3.9144	4.3984	1.4583	8.5837	8.6102	4.5435	9.2809	8.4977	7.1139	0.9698	3.1353	1.3292	6.1931	7.4034	5.3546	8.4007	8.0503	8.2315	692
3.8775	4.3675	1.4407	8.5296	8.5635	4.5222	9.2406	8.4354	7.0941	0.9665	3.1595	1.3163	6.1879	7.4065	5.3332	8.3831	8.0331	8.2097	693
3.8378	4.3321	1.4252	8.474	8.515	4.5006	9.2025	8.3733	7.0767	0.9681	3.1742	1.3024	6.1887	7.4018	5.3117	8.3706	8.008	8.1879	694
3.7937	4.2925	1.4116	8.4161	8.4629	4.4788	9.1587	8.3078	7.0571	0.9748	3.1819	1.2908	6.1975	7.388	5.2896	8.3651	7.9746	8.1652	695
3.7403	4.2482	1.3982	8.3517	8.4067	4.4568	9.1109	8.2372	7.0377	0.9876	3.188	1.2794	6.2132	7.3714	5.2678	8.3683	7.9391	8.1429	696
3.6808	4.1992	1.388	8.2809	8.3456	4.4358	9.0557	8.165	7.0194	1.0057	3.1962	1.2689	6.234	7.3563	5.2459	8.3787	7.9057	8.1176	697
3.6205	4.1493	1.3838	8.2102	8.2833	4.4178	8.9986	8.0934	7.0029	1.0227	3.2064	1.2587	6.2567	7.3421	5.2218	8.392	7.8728	8.0868	698
3.5601	4.0987	1.3839	8.1388	8.2198	4.4001	8.9379	8.0252	6.9855	1.0357	3.2144	1.2476	6.2765	7.3279	5.1955	8.4015	7.8405	8.0528	699
3.5009	4.0521	1.3811	8.0695	8.1599	4.3769	8.8777	7.9628	6.9617	1.0405	3.2195	1.2355	6.2884	7.3138	5.1685	8.4045	7.8084	8.0159	700
3.4449	4.0127	1.3751	8.002	8.104	4.3482	8.8149	7.907	6.9326	1.0376	3.2232	1.2259	6.2933	7.2976	5.143	8.3973	7.7768	7.9771	701
3.3945	3.9816	1.3671	7.9395	8.0536	4.3156	8.7551	7.8565	6.9	1.0304	3.2221	1.2161	6.2902	7.2777	5.1183	8.3823	7.7445	7.9362	702
3.3504	3.9552	1.3585	7.8839	8.0058	4.2829	8.6989	7.8095	6.8671	1.0197	3.2145	1.2055	6.283	7.2546	5.0921	8.3606	7.7109	7.8938	703
3.3162	3.9316	1.3505	7.8347	7.958	4.2515	8.6461	7.7617	6.8379	1.0092	3.2009	1.1946	6.273	7.2272	5.0647	8.3389	7.6746	7.8472	704
3.2901	3.9067	1.3445	7.7955	7.9062	4.2224	8.601	7.7123	6.8105	0.9997	3.1837	1.1839	6.2666	7.201	5.0356	8.3209	7.6393	7.7996	705
3.2731	3.8798	1.3402	7.7642	7.8538	4.197	8.5642	7.6619	6.7883	0.9954	3.1697	1.1771	6.2622	7.1757	5.0088	8.3054	7.6065	7.7506	706
3.2625	3.8527	1.3373	7.7419	7.8011	4.1758	8.5337	7.6123	6.7707	0.9902	3.1565	1.1742	6.2592	7.1557	4.9869	8.2876	7.5762	7.7045	707
3.2573	3.8293	1.3384	7.7272	7.7497	4.1573	8.5084	7.5626	6.7572	0.9846	3.1452	1.1728	6.252	7.137	4.9663	8.2659	7.55	7.6611	708
3.2552	3.8037	1.3406	7.7146	7.6976	4.1436	8.4855	7.513	6.7477	0.9763	3.1321	1.1702	6.2407	7.1205	4.9463	8.2343	7.5238	7.6168	709
3.2548	3.7787	1.344	7.7064	7.6452	4.1336	8.4631	7.4638	6.741	0.966	3.1153	1.1666	6.2261	7.1035	4.9267	8.2003	7.4975	7.5736	710
3.2538	3.7543	1.3468	7.6951	7.5938	4.1241	8.4397	7.4153	6.7367	0.9539	3.0947	1.166	6.2099	7.0833	4.9103	8.1624	7.4691	7.5339	711
3.2543	3.7334	1.3482	7.682	7.5468	4.1165	8.4107	7.3703	6.7342	0.9402	3.0696	1.1708	6.194	7.0623	4.8979	8.1245	7.4392	7.4974	712
3.2522	3.7138	1.3482	7.6673	7.5037	4.1082	8.3783	7.3297	6.7329	0.9292	3.043	1.1784	6.1792	7.0422	4.8848	8.0918	7.4101	7.4609	713
3.2509	3.6968	1.3436	7.6511	7.4652	4.1007	8.3424	7.2932	6.7295	0.924	3.0146	1.1878	6.168	7.0203	4.8714	8.0589	7.3772	7.4248	714
3.2558	3.683	1.3394	7.6367	7.4321	4.0919	8.3083	7.2617	6.7264	0.9239	2.9868	1.1969	6.1602	6.9966	4.8571	8.0304	7.3433	7.3872	715
3.2638	3.6755	1.334	7.6271	7.4053	4.0852	8.2759	7.2378	6.7235	0.928	2.9564	1.2064	6.1517	6.9683	4.8421	8.0024	7.3061	7.3499	716
3.2779	3.6751	1.329	7.621	7.3849	4.0797	8.248	7.2207	6.7212	0.9315	2.9244	1.2154	6.1416	6.9379	4.827	7.9733	7.2648	7.3141	717
3.2959	3.6776	1.3246	7.6206	7.3696	4.0742	8.2249	7.2069	6.7185	0.9327	2.8884	1.2253	6.1272	6.9033	4.8129	7.9392	7.2223	7.2795	718
3.3154	3.6773	1.3204	7.6236	7.3521	4.0723	8.204	7.1918	6.7194	0.929	2.8503	1.2373	6.1091	6.8653	4.8012	7.8985	7.1778	7.2454	719
3.3333	3.6716	1.3204	7.6265	7.3324	4.0755	8.1847	7.1759	6.7218	0.924	2.8121	1.2526	6.0861	6.8265	4.7926	7.8549	7.1356	7.216	720
3.3466	3.6643	1.3219	7.6268	7.3099	4.081	8.162	7.1598	6.7241	0.9179	2.7752	1.269	6.0613	6.7902	4.7872	7.8113	7.0981	7.1902	721
3.3545	3.657	1.3236	7.6225	7.2894	4.0877	8.1356	7.1469	6.7281	0.9105	2.7395	1.2848	6.0369	6.754	4.7824	7.7675	7.0629	7.1653	722
3.3567	3.6534	1.3242	7.6131	7.2726	4.094	8.1072	7.1371	6.7259	0.9034	2.7043	1.2982	6.0136	6.7162	4.7764	7.7258	7.0276	7.1397	723
3.3563	3.6528	1.3234	7.6035	7.2594	4.0955	8.0799	7.1318	6.7191	0.8953	2.6656	1.3084	5.9908	6.6747	4.7676	7.6861	6.989	7.1127	724
3.3568	3.6518	1.3227	7.5975	7.2489	4.0947	8.0578	7.1284	6.7068	0.8879	2.6248	1.3165	5.9679	6.6299	4.7564	7.6436	6.9445	7.0829	725
3.358	3.6479	1.3207	7.5926	7.2364	4.0894	8.0396	7.1235	6.6897	0.8757	2.5822	1.3235	5.943	6.5819	4.7421	7.5998	6.8956	7.0542	726
3.3569	3.6437	1.3192	7.5844	7.2231	4.0827	8.0201	7.1155	6.6702	0.8624	2.5398	1.3265	5.9173	6.5314	4.725	7.5567	6.8451	7.0253	727
3.3524	3.6372	1.3196	7.5723	7.2072	4.0753	7.9942	7.1044	6.6492	0.8505	2.4965	1.3274	5.8918	6.4822	4.705	7.5122	6.7934	6.9952	728
3.3472	3.6314	1.3228	7.5593	7.1908	4.0691	7.9698	7.0912	6.6284	0.8419	2.4534	1.3272	5.8682	6.4336	4.6819	7.468	6.7439	6.9673	729
3.347	3.6254	1.3287	7.5511	7.1776	4.0627	7.948	7.0789	6.6099	0.8322	2.4127	1.3279	5.8437	6.3864	4.6586	7.4213	6.6966	6.9415	730
3.3546	3.6226	1.3376	7.5475	7.1674	4.0575	7.9301	7.0686	6.592	0.8208	2.3741	1.3312	5.8144	6.3392	4.6373	7.3718	6.6522	6.9196	731
3.3666	3.622	1.3489	7.5491	7.1618	4.0529	7.9181	7.0602	6.576	0.8071	2.3365	1.334	5.7843	6.2902	4.6165	7.3236	6.6075	6.8995	732
3.3822	3.6244	1.3634	7.5562	7.1593	4.0486	7.9082	7.0535	6.5595	0.7977	2.2994	1.3338	5.755	6.2401	4.5941	7.2787	6.563	6.8774	733
3.4002	3.6281	1.3794	7.5634	7.1584	4.0442	7.9012	7.0496	6.5421	0.7925	2.2652	1.3305	5.7291	6.189	4.57	7.2396	6.5182	6.8549	734
3.416	3.6313	1.3965	7.5714	7.1569	4.0373	7.893	7.0439	6.5216	0.7922	2.2331	1.3235	5.7061	6.139	4.5452	7.2019	6.4736	6.8317	735
3.4303	3.6325	1.4111	7.5775	7.1539	4.0279	7.8834	7.0372	6.4975	0.7955	2.206	1.314	5.6833	6.0894	4.521	7.1663	6.4271	6.8088	736
3.4401	3.6328	1.4247	7.5821	7.15	4.0129	7.8693	7.0286	6.4686	0.7953	2.1791	1.3031	5.6602	6.0403	4.4965	7.1274	6.3783	6.7869	737
3.452	3.637	1.4348	7.5858	7.1495	3.9947	7.8543	7.0211	6.4348	0.7963	2.1536	1.292	5.6357	5.989	4.473	7.088	6.3271	6.7652	738
3.4654	3.6488	1.4444	7.5893	7.152	3.9738	7.8377	7.0134	6.3974	0.7935	2.1265	1.2815	5.6094	5.9395	4.4511	7.0447	6.2757	6.7434	739
3.4789	3.6637	1.4562	7.5919	7.1571	3.9538	7.819	7.0061	6.3609	0.7893	2.1057	1.2738	5.5807	5.8909	4.4309	7.0011	6.227	6.7209	740
3.4914	3.6821	1.4675	7.5906	7.1642	3.9347	7.7998	6.9997	6.3262	0.786	2.09	1.2669	5.5522	5.8493	4.4094	6.9583	6.1814	6.6952	741
3.5022	3.7004	1.4781	7.5867	7.1694	3.9159	7.7786	6.9916	6.2885	0.7835	2.0798	1.261	5.5282	5.8128	4.3863	6.9199	6.1392	6.6643	742
3.5116	3.7179	1.4851	7.5772	7.1736	3.8938	7.7554	6.9814	6.2487	0.7846	2.0711	1.2539	5.5078	5.7773	4.3609	6.8858	6.0959	6.6289	743
3.5171	3.7331	1.4869	7.563	7.1749	3.8695	7.7288	6.9705	6.2063	0.7886	2.0616	1.2435	5.4911	5.7423	4.3332	6.854	6.0512	6.5873	744
3.5201	3.7449	1.4857	7.5438	7.174	3.8436	7.6988	6.9567	6.1629	0.796	2.0545	1.2329	5.4755	5.7085	4.3038	6.8225	6.0069	6.5416	745
3.5182	3.7526	1.4805	7.522	7.172	3.8166	7.6686	6.9409	6.1205	0.8015	2.0475	1.223	5.4596	5.6781	4.2753	6.7916	5.9646	6.4936	746
3.5127	3.7569	1.4749	7.4968	7.1668	3.7907	7.6377	6.9223	6.0806	0.806	2.0433	1.2165	5.4415	5.6509	4.2486	6.7585	5.9291	6.4447	747
3.5064	3.7606	1.471	7.473	7.1606	3.7675	7.6071	6.901	6.0454	0.8119	2.0419	1.2095	5.4228	5.63	4.2229	6.7228	5.8987	6.3959	748
3.4999	3.7674	1.4699	7.4508	7.1556	3.7485	7.5789	6.882	6.0154	0.8178	2.0453	1.2025	5.4042	5.6149	4.198	6.6887	5.8744	6.3434	749
3.497	3.78	1.4678	7.4323	7.1563	3.7325	7.554	6.8684	5.988	0.827	2.0507	1.195	5.3906	5.6049	4.1712	6.6567	5.856	6.2889	750
3.4962	3.7994	1.4671	7.4173	7.1621	3.7173	7.5344	6.8598	5.9626	0.8395	2.0589	1.1853	5.3807	5.5998	4.1456	6.6295	5.8404	6.2334	751
3.503	3.8232	1.4636	7.4075	7.1715	3.701	7.5206	6.8543	5.9372	0.8537	2.0688	1.1769	5.374	5.5956	4.12	6.605	5.8267	6.1776	752
3.5128	3.8457	1.46	7.4017	7.1798	3.6867	7.5129	6.8473	5.9122	0.8662	2.0765	1.1695	5.3693	5.5901	4.0961	6.5828	5.8119	6.125	753
3.5227	3.8658	1.4576	7.3959	7.1824	3.6774	7.5065	6.8351	5.8909	0.8769	2.0814	1.1628	5.3618	5.5812	4.0736	6.5604	5.7941	6.0754	754
3.5267	3.8797	1.4581	7.3862	7.1797	3.6726	7.4948	6.8167	5.875	0.8861	2.0824	1.1544	5.3548	5.5704	4.0497	6.5381	5.7735	6.0278	755
3.5197	3.8899	1.4644	7.3681	7.1729	3.6737	7.474	6.7917	5.8649	0.896	2.0786	1.1447	5.3477	5.5575	4.0266	6.5144	5.7496	5.9807	756
3.501	3.8966	1.4738	7.3388	7.1632	3.6793	7.4423	6.7644	5.8601	0.9072	2.0728	1.137	5.344	5.5438	4.0055	6.4926	5.7288	5.9351	757
3.4729	3.9028	1.4866	7.3	7.1518	3.6893	7.4018	6.7338	5.8582	0.9207	2.0635	1.1314	5.3423	5.5318	3.9832	6.4745	5.7095	5.8912	758
3.4395	3.9079	1.5023	7.253	7.1389	3.7023	7.3547	6.7025	5.8594	0.9399	2.0548	1.1255	5.3438	5.521	3.9613	6.4599	5.695	5.8477	759
3.4012	3.91	1.5188	7.2033	7.1235	3.7184	7.3036	6.6684	5.8654	0.9628	2.0462	1.1176	5.3514	5.5148	3.938	6.4469	5.6857	5.8042	760
3.3618	3.9089	1.5357	7.1484	7.104	3.7359	7.2499	6.6316	5.8701	0.9885	2.0403	1.1099	5.3588	5.5101	3.913	6.4367	5.6818	5.7593	761
3.3241	3.9037	1.5506	7.098	7.083	3.7516	7.1969	6.5918	5.8729	1.0103	2.0352	1.1027	5.3626	5.508	3.887	6.4241	5.6809	5.7145	762
3.2908	3.8975	1.5638	7.0528	7.059	3.766	7.1501	6.5509	5.8735	1.0246	2.0277	1.0983	5.3618	5.5025	3.8624	6.4065	5.6802	5.6692	763
3.2646	3.889	1.5796	7.0161	7.0334	3.7792	7.1081	6.509	5.8738	1.0329	2.0159	1.097	5.3568	5.4935	3.8374	6.3873	5.676	5.6253	764
3.2449	3.8768	1.5981	6.9829	7.0048	3.7958	7.0684	6.464	5.8763	1.0356	2.0017	1.0941	5.352	5.4805	3.8148	6.3686	5.6685	5.583	765
3.2284	3.8582	1.621	6.9521	6.9725	3.815	7.0297	6.4169	5.8839	1.0395	1.9816	1.0907	5.348	5.4639	3.7922	6.354	5.6539	5.5425	766
3.2169	3.834	1.6465	6.9241	6.9355	3.8361	6.9891	6.3682	5.8935	1.0442	1.9558	1.0889	5.3479	5.4428	3.7746	6.3422	5.6325	5.5089	767
3.205	3.8023	1.6725	6.8968	6.8969	3.8578	6.9487	6.3166	5.9048	1.0534	1.9266	1.0925	5.3521	5.4198	3.7633	6.3367	5.6066	5.4811	768
3.2001	3.7697	1.6968	6.8748	6.8574	3.8775	6.9144	6.2674	5.9147	1.068	1.8983	1.103	5.3611	5.399	3.7604	6.3363	5.5795	5.4602	769
3.2	3.7397	1.7165	6.8607	6.8248	3.8944	6.8874	6.2217	5.9233	1.0837	1.8732	1.1186	5.3721	5.3815	3.7617	6.3385	5.5521	5.442	770
3.205	3.7139	1.7327	6.8511	6.797	3.9063	6.8676	6.182	5.9309	1.1015	1.8535	1.1376	5.385	5.3669	3.7652	6.3422	5.5266	5.4231	771
3.2126	3.6931	1.7438	6.8421	6.7735	3.914	6.8509	6.1457	5.9356	1.1175	1.8375	1.1538	5.3969	5.3543	3.7679	6.3451	5.5011	5.4032	772
3.2136	3.6699	1.748	6.8274	6.7518	3.9162	6.8304	6.1114	5.9349	1.1331	1.8263	1.1687	5.4085	5.3443	3.7676	6.3477	5.476	5.381	773
3.208	3.6454	1.7469	6.806	6.729	3.9119	6.8029	6.0751	5.9283	1.1482	1.8208	1.1813	5.4214	5.3355	3.7649	6.3517	5.4498	5.3542	774
3.1998	3.6189	1.7399	6.7821	6.7049	3.9031	6.7739	6.0375	5.916	1.1654	1.8222	1.1932	5.4353	5.3294	3.7578	6.3572	5.4272	5.3247	775
3.1903	3.5887	1.7299	6.7557	6.6789	3.8894	6.7454	6	5.8989	1.1856	1.8288	1.2025	5.4531	5.326	3.7475	6.3636	5.4057	5.2896	776
3.183	3.5613	1.7198	6.733	6.6559	3.8746	6.7189	5.9644	5.8774	1.2065	1.8336	1.2127	5.4699	5.3209	3.7344	6.3713	5.3828	5.2522	777
3.1779	3.5404	1.7102	6.7134	6.6382	3.8572	6.6946	5.9363	5.854	1.2274	1.8355	1.2247	5.4863	5.3152	3.7204	6.3771	5.3569	5.2138	778
3.1754	3.5269	1.698	6.6984	6.6259	3.8391	6.6709	5.9134	5.8281	1.2475	1.8369	1.2372	5.5005	5.3085	3.7065	6.3823	5.3282	5.1754	779
3.1745	3.5207	1.6864	6.6835	6.6185	3.8165	6.6454	5.8945	5.7999	1.263	1.8378	1.2498	5.5089	5.3021	3.6944	6.3812	5.3013	5.14	780
3.1729	3.5184	1.6751	6.6668	6.6114	3.7934	6.6162	5.8754	5.7686	1.2742	1.8398	1.2655	5.5144	5.298	3.685	6.376	5.2754	5.1075	781
3.1703	3.5151	1.6654	6.648	6.6043	3.7714	6.5804	5.8578	5.7381	1.2802	1.8444	1.281	5.5151	5.2969	3.6751	6.3662	5.2534	5.0768	782
3.1672	3.5101	1.6575	6.6286	6.5941	3.7522	6.5414	5.8385	5.7086	1.2818	1.8501	1.2952	5.5099	5.294	3.6666	6.3504	5.2312	5.0466	783
3.1667	3.5031	1.6499	6.6101	6.5825	3.7352	6.5002	5.8182	5.6801	1.2771	1.8558	1.3069	5.4978	5.2896	3.6569	6.3273	5.2098	5.0172	784
3.1661	3.4942	1.6422	6.5948	6.5695	3.7168	6.4567	5.795	5.6497	1.267	1.8596	1.3186	5.4784	5.2808	3.6462	6.2985	5.1869	4.9901	785
3.1676	3.4872	1.6314	6.5784	6.5541	3.6971	6.4117	5.7697	5.6183	1.2538	1.8602	1.3286	5.4575	5.27	3.6367	6.2648	5.1609	4.965	786
3.1691	3.4811	1.6176	6.5623	6.5398	3.675	6.3643	5.7403	5.5842	1.2427	1.8597	1.3398	5.4363	5.2553	3.6284	6.2297	5.1336	4.9449	787
3.173	3.4758	1.6015	6.547	6.523	3.6521	6.3184	5.708	5.5482	1.2363	1.8612	1.3516	5.4166	5.241	3.6223	6.1942	5.1076	4.9298	788
3.1767	3.4709	1.5874	6.5316	6.5046	3.6319	6.2724	5.6706	5.5169	1.2314	1.8629	1.3639	5.3964	5.2245	3.6167	6.1599	5.0802	4.9177	789
3.1765	3.4645	1.5773	6.5135	6.487	3.6139	6.2236	5.6318	5.4853	1.2297	1.864	1.3721	5.3787	5.206	3.6084	6.125	5.0514	4.9066	790
3.1715	3.4605	1.5723	6.4909	6.4702	3.6014	6.1737	5.5919	5.4585	1.23	1.8619	1.3771	5.3632	5.1828	3.5986	6.0919	5.0171	4.8937	791
3.1641	3.4581	1.5749	6.4659	6.4552	3.5931	6.124	5.5529	5.4348	1.233	1.8578	1.3798	5.3505	5.1595	3.5876	6.0592	4.9816	4.8809	792
3.155	3.4594	1.5817	6.4406	6.4437	3.5893	6.0746	5.5152	5.4146	1.2346	1.8525	1.3826	5.3355	5.1355	3.5776	6.0261	4.9419	4.8696	793
3.146	3.4628	1.5912	6.4137	6.434	3.5906	6.0257	5.4769	5.3947	1.2316	1.8457	1.3825	5.3165	5.1083	3.5668	5.9889	4.8994	4.8575	794
3.137	3.4667	1.6035	6.3865	6.4251	3.5944	5.9801	5.4411	5.3771	1.2218	1.8374	1.3802	5.2905	5.0811	3.5531	5.9467	4.8535	4.8434	795
3.1302	3.4726	1.6171	6.3619	6.4196	3.5987	5.9363	5.4056	5.3572	1.2122	1.8291	1.3755	5.2596	5.0523	3.5384	5.9014	4.8074	4.8292	796
3.1254	3.4802	1.6297	6.3391	6.4177	3.6018	5.8985	5.3757	5.3353	1.2026	1.8214	1.371	5.23	5.0261	3.5221	5.8572	4.7614	4.8153	797
3.1265	3.4927	1.6423	6.3218	6.4226	3.6045	5.8663	5.3495	5.3124	1.1946	1.8148	1.3653	5.2014	5.0005	3.5041	5.8153	4.7165	4.8011	798
3.1325	3.5107	1.6547	6.3093	6.4296	3.6075	5.8404	5.3263	5.2915	1.1889	1.8109	1.3584	5.1752	4.9771	3.4838	5.7764	4.6736	4.7836	799
3.1404	3.5279	1.672	6.3018	6.4394	3.6142	5.8201	5.3028	5.2763	1.1825	1.8096	1.3496	5.1481	4.9575	3.4625	5.7385	4.6323	4.7663	800
3.1512	3.5465	1.6913	6.2955	6.4489	3.6268	5.8037	5.2809	5.2654	1.1747	1.8122	1.341	5.1192	4.943	3.44	5.6998	4.5953	4.7465	801
3.1605	3.5678	1.7123	6.2914	6.4608	3.6377	5.7902	5.2599	5.2555	1.1638	1.8199	1.3311	5.0884	4.9321	3.418	5.6618	4.5617	4.7249	802
3.1702	3.5896	1.7289	6.2868	6.4732	3.6454	5.7789	5.2414	5.2417	1.1484	1.8308	1.3206	5.0562	4.9264	3.3942	5.6243	4.5327	4.7014	803
3.1795	3.6157	1.7416	6.2858	6.4889	3.6501	5.7676	5.2236	5.2265	1.1254	1.8394	1.3081	5.0218	4.9217	3.3709	5.5887	4.5066	4.6785	804
3.1933	3.6474	1.752	6.2861	6.5058	3.6525	5.7608	5.2066	5.2099	1.1032	1.8486	1.2983	4.9914	4.9192	3.3487	5.5582	4.4853	4.657	805
3.2094	3.6838	1.7635	6.2913	6.523	3.6551	5.7546	5.1881	5.1954	1.0859	1.8594	1.2904	4.9638	4.9192	3.3301	5.5343	4.4715	4.6371	806
3.2297	3.7219	1.7738	6.2998	6.5389	3.6588	5.7525	5.1686	5.1804	1.0739	1.8714	1.2845	4.9406	4.9217	3.3125	5.5119	4.4625	4.6184	807
3.2542	3.7629	1.7861	6.3121	6.5542	3.6631	5.7526	5.1485	5.1651	1.061	1.8804	1.2806	4.918	4.9246	3.297	5.4897	4.4549	4.5985	808
3.2803	3.8054	1.7994	6.3296	6.566	3.6679	5.7559	5.1287	5.1512	1.0468	1.8849	1.2776	4.8945	4.9265	3.2794	5.4652	4.4477	4.5746	809
3.3076	3.8471	1.8156	6.3498	6.5788	3.6746	5.762	5.1107	5.1377	1.0325	1.8835	1.2724	4.8721	4.923	3.2612	5.4388	4.435	4.5474	810
3.3319	3.8872	1.8351	6.3686	6.5885	3.6867	5.7664	5.0953	5.1278	1.0185	1.8792	1.2671	4.8507	4.9171	3.2404	5.4136	4.4184	4.5173	811
3.3512	3.9269	1.8589	6.3858	6.5979	3.701	5.7671	5.0822	5.1198	1.0065	1.8768	1.2635	4.829	4.9125	3.2191	5.3889	4.4025	4.4827	812
3.3652	3.9633	1.8838	6.3968	6.6052	3.715	5.7644	5.0706	5.1113	0.9949	1.8799	1.2635	4.8082	4.912	3.1984	5.3633	4.3908	4.4474	813
3.3717	3.9943	1.9069	6.4013	6.6085	3.7263	5.7542	5.0589	5.0987	0.9859	1.8878	1.2661	4.7886	4.9144	3.1787	5.3397	4.3837	4.4127	814
3.3703	4.0209	1.9259	6.3976	6.6101	3.7331	5.7381	5.0469	5.08	0.9825	1.9021	1.2712	4.7729	4.923	3.1598	5.319	4.3831	4.3791	815
3.3613	4.0461	1.9395	6.3863	6.6131	3.7345	5.713	5.0364	5.0577	0.984	1.9208	1.2773	4.7625	4.9376	3.1414	5.3039	4.3858	4.3438	816
3.3484	4.0702	1.954	6.3684	6.6163	3.7359	5.6828	5.03	5.0334	0.9878	1.9412	1.2846	4.7537	4.9546	3.1241	5.2919	4.3921	4.3086	817
3.3347	4.0903	1.9679	6.3499	6.62	3.7382	5.6534	5.0218	5.009	0.9923	1.9576	1.2923	4.7425	4.9708	3.1079	5.2759	4.3972	4.2747	818
3.3259	4.105	1.9831	6.3375	6.6227	3.7431	5.63	5.0162	4.9874	0.988	1.9712	1.3008	4.7238	4.9826	3.0917	5.2525	4.3982	4.2403	819
3.3253	4.1192	2.0017	6.3307	6.6268	3.7515	5.6135	5.0114	4.968	0.9724	1.9814	1.3066	4.6943	4.9898	3.0762	5.2189	4.3927	4.2077	820
3.3321	4.129	2.0216	6.3313	6.6313	3.7604	5.6013	5.0074	4.9481	0.9444	1.9867	1.3122	4.6557	4.9904	3.0623	5.1763	4.3824	4.1766	821
3.3427	4.1368	2.0388	6.3326	6.636	3.7694	5.592	5.0018	4.925	0.9093	1.9853	1.3182	4.6096	4.9843	3.0505	5.127	4.3633	4.1514	822
3.3527	4.1385	2.0523	6.3311	6.6381	3.7722	5.5791	4.9939	4.8988	0.8697	1.9805	1.3266	4.5633	4.9711	3.0428	5.0782	4.3388	4.131	823
3.3633	4.1373	2.0625	6.3242	6.6375	3.7729	5.5609	4.9829	4.8702	0.8348	1.9719	1.3392	4.518	4.9516	3.0415	5.0351	4.3113	4.1174	824
3.3702	4.1333	2.0683	6.3138	6.6356	3.7698	5.538	4.9718	4.8362	0.8081	1.9638	1.3548	4.4809	4.928	3.0414	5.001	4.2823	4.1065	825
3.3781	4.1295	2.0735	6.2995	6.633	3.7635	5.5115	4.96	4.801	0.7909	1.9539	1.372	4.453	4.9011	3.0418	4.9754	4.2507	4.0947	826
3.3871	4.1237	2.0769	6.285	6.6269	3.7552	5.4837	4.945	4.7636	0.7812	1.9434	1.3873	4.4299	4.8713	3.0401	4.9575	4.219	4.0801	827
3.4012	4.1126	2.0844	6.2744	6.6161	3.7464	5.4589	4.9251	4.7282	0.7759	1.9342	1.4028	4.4098	4.8415	3.0368	4.9439	4.1889	4.0635	828
3.4212	4.096	2.0935	6.2721	6.5999	3.7416	5.4407	4.8983	4.6972	0.7734	1.9285	1.4186	4.3922	4.8148	3.0347	4.9305	4.1653	4.0462	829
3.4452	4.0765	2.1079	6.2741	6.5803	3.7425	5.4308	4.8695	4.671	0.773	1.9267	1.4341	4.3754	4.7921	3.033	4.9181	4.1461	4.0297	830
3.4705	4.0579	2.1272	6.2798	6.5605	3.7476	5.4239	4.8381	4.6512	0.7745	1.928	1.4498	4.3584	4.7704	3.0294	4.9054	4.1291	4.012	831
3.4938	4.0356	2.1501	6.2854	6.5388	3.7565	5.418	4.805	4.6325	0.7772	1.9274	1.4616	4.3449	4.7453	3.024	4.8928	4.1098	3.9908	832
3.5109	4.012	2.1763	6.2895	6.5151	3.7676	5.4119	4.7711	4.6184	0.7821	1.9211	1.4687	4.3314	4.7134	3.0151	4.8782	4.0848	3.9693	833
3.5248	3.9857	2.2009	6.2911	6.4853	3.7773	5.4041	4.7315	4.6027	0.7857	1.9085	1.4715	4.3173	4.6736	3.0028	4.8623	4.0523	3.9435	834
3.5381	3.9594	2.2232	6.2943	6.453	3.7851	5.3961	4.6908	4.586	0.7904	1.8918	1.4736	4.3044	4.6284	2.9897	4.8464	4.015	3.9144	835
3.5473	3.9333	2.2426	6.2977	6.4201	3.7891	5.39	4.6497	4.5666	0.795	1.8731	1.4764	4.2927	4.5831	2.9762	4.8293	3.9758	3.8838	836
3.5557	3.9139	2.2603	6.3046	6.3901	3.7946	5.3838	4.6097	4.5496	0.805	1.8597	1.4789	4.2835	4.5414	2.9635	4.816	3.9373	3.8534	837
3.5637	3.9014	2.2803	6.3124	6.3618	3.8039	5.3813	4.5725	4.5369	0.82	1.8522	1.4859	4.2798	4.5052	2.9511	4.8076	3.905	3.825	838
3.5711	3.8935	2.3053	6.3209	6.3355	3.8165	5.3795	4.5345	4.5295	0.8401	1.8521	1.4952	4.282	4.4768	2.9389	4.803	3.8774	3.7979	839
3.5785	3.8896	2.3358	6.3265	6.3053	3.8345	5.3736	4.4954	4.5268	0.8587	1.8546	1.5059	4.2849	4.4525	2.9274	4.8016	3.8526	3.7704	840
3.5812	3.8825	2.3712	6.3284	6.2694	3.858	5.3635	4.4513	4.529	0.8735	1.856	1.5164	4.2875	4.4285	2.9168	4.7988	3.8289	3.7426	841
3.5842	3.8704	2.4129	6.325	6.2269	3.8856	5.3489	4.4039	4.534	0.8848	1.8568	1.5285	4.2867	4.4067	2.9082	4.7962	3.8052	3.7165	842
3.5898	3.8542	2.4584	6.3234	6.1816	3.9168	5.3351	4.3558	4.5417	0.8919	1.8565	1.5417	4.2849	4.3847	2.9018	4.7919	3.781	3.6907	843
3.6034	3.8393	2.5044	6.3266	6.1373	3.9488	5.3273	4.3125	4.5508	0.9008	1.8558	1.5565	4.282	4.3636	2.8976	4.7869	3.7576	3.6671	844
3.6243	3.8275	2.5493	6.3378	6.0961	3.978	5.3255	4.2767	4.5606	0.9063	1.8515	1.572	4.2808	4.3426	2.896	4.7812	3.7337	3.6448	845
3.6516	3.8167	2.5927	6.3533	6.0586	4.0076	5.3274	4.2434	4.5689	0.9116	1.8491	1.5883	4.2791	4.3217	2.8949	4.7744	3.7109	3.6239	846
3.6768	3.8054	2.637	6.3682	6.0202	4.0361	5.3315	4.2117	4.578	0.9166	1.8452	1.6062	4.2786	4.3019	2.8956	4.7698	3.6913	3.6042	847
3.697	3.7927	2.6812	6.3799	5.9823	4.066	5.3327	4.1821	4.5885	0.9226	1.845	1.625	4.2798	4.284	2.8987	4.766	3.6725	3.5867	848
3.7074	3.7821	2.7238	6.3849	5.9478	4.0947	5.3292	4.1533	4.5971	0.9318	1.8498	1.6436	4.2828	4.2707	2.9014	4.7641	3.6565	3.5713	849
3.7095	3.7729	2.7614	6.3861	5.9173	4.1208	5.3222	4.1295	4.6057	0.942	1.86	1.6617	4.2861	4.2609	2.9035	4.7604	3.6405	3.5553	850
3.7063	3.7671	2.7929	6.3862	5.8917	4.1439	5.313	4.1088	4.6117	0.95	1.8748	1.6775	4.2895	4.2528	2.9016	4.7536	3.6257	3.5381	851
3.7032	3.7602	2.8209	6.3858	5.8692	4.1628	5.3062	4.0885	4.6178	0.9588	1.8931	1.6948	4.2883	4.2473	2.899	4.7466	3.613	3.52	852
3.6998	3.7509	2.8467	6.3871	5.8442	4.1818	5.2994	4.064	4.626	0.9659	1.914	1.7166	4.286	4.2419	2.8956	4.7383	3.6009	3.5036	853
3.6963	3.7391	2.8716	6.3858	5.8148	4.202	5.2919	4.0304	4.6356	0.9723	1.9332	1.7426	4.2824	4.2378	2.8935	4.7294	3.5901	3.4885	854
3.688	3.7216	2.8934	6.3804	5.779	4.2213	5.2822	3.9889	4.646	0.9822	1.9498	1.7692	4.2775	4.2331	2.8898	4.7213	3.5793	3.4733	855
3.6754	3.7001	2.9077	6.3697	5.7383	4.2362	5.2681	3.9409	4.6534	0.9922	1.9612	1.7923	4.2745	4.2271	2.8811	4.7129	3.5694	3.4545	856
3.6598	3.6787	2.9155	6.3566	5.696	4.2448	5.2523	3.8892	4.6556	1.0003	1.9662	1.808	4.2669	4.217	2.8667	4.703	3.5561	3.4314	857
3.6424	3.6583	2.9186	6.3405	5.657	4.2468	5.235	3.8381	4.6549	1.0003	1.9645	1.8195	4.2505	4.2001	2.8481	4.6897	3.5386	3.4049	858
3.6261	3.6398	2.9176	6.3242	5.617	4.2453	5.2169	3.7889	4.651	0.9931	1.9554	1.8281	4.2279	4.1771	2.829	4.6705	3.5159	3.3796	859
3.611	3.6204	2.9175	6.3086	5.5786	4.2432	5.1981	3.7402	4.6448	0.9831	1.9423	1.8355	4.2	4.1487	2.8102	4.647	3.488	3.3566	860
3.5957	3.6027	2.9173	6.2921	5.5419	4.2389	5.1759	3.6931	4.6369	0.9722	1.927	1.8405	4.1707	4.1175	2.7927	4.6218	3.4572	3.3353	861
3.5801	3.5878	2.9175	6.2737	5.5088	4.2342	5.152	3.6484	4.6289	0.9602	1.9094	1.8417	4.141	4.0837	2.7763	4.5973	3.4235	3.3144	862
3.5639	3.5775	2.915	6.2514	5.4809	4.2286	5.1242	3.6105	4.6173	0.9506	1.8898	1.84	4.1122	4.0478	2.7614	4.5732	3.3882	3.2952	863
3.5471	3.5755	2.9103	6.2281	5.4596	4.2217	5.0948	3.5776	4.6045	0.9426	1.8695	1.8388	4.0883	4.0104	2.75	4.5547	3.3509	3.2795	864
3.5318	3.5788	2.9036	6.2052	5.4421	4.2128	5.0679	3.5493	4.5884	0.9395	1.848	1.8412	4.0689	3.972	2.7452	4.5408	3.3134	3.2702	865
3.5193	3.5857	2.898	6.1861	5.4293	4.2057	5.0416	3.5242	4.5719	0.9403	1.8307	1.8463	4.0558	3.9343	2.745	4.5313	3.2749	3.2691	866
3.5126	3.599	2.9001	6.1706	5.4201	4.2042	5.0177	3.5016	4.559	0.9431	1.8165	1.8514	4.0449	3.9001	2.747	4.5225	3.2384	3.2674	867
3.512	3.6162	2.9086	6.1593	5.4171	4.2071	4.9946	3.4839	4.5489	0.9461	1.807	1.8562	4.0338	3.869	2.7481	4.5098	3.2057	3.2641	868
3.5126	3.6377	2.9227	6.1481	5.4184	4.2135	4.971	3.4717	4.5387	0.9498	1.8008	1.8586	4.0227	3.8436	2.7472	4.496	3.1788	3.2573	869
3.5125	3.6616	2.9397	6.1379	5.4235	4.2219	4.9435	3.4632	4.5275	0.9558	1.8008	1.8623	4.0137	3.8263	2.7447	4.4815	3.1583	3.2476	870
3.5114	3.6878	2.9582	6.1252	5.4328	4.232	4.9127	3.4603	4.5178	0.9668	1.8092	1.8651	4.0083	3.8182	2.7396	4.4701	3.1466	3.2366	871
3.5108	3.7146	2.9798	6.1144	5.4464	4.2421	4.8804	3.4619	4.5079	0.9832	1.8226	1.8687	4.0076	3.8176	2.7353	4.4595	3.1389	3.2242	872
3.509	3.7408	2.9996	6.1047	5.462	4.2499	4.8465	3.4648	4.493	1.0062	1.8404	1.8728	4.0112	3.8219	2.7293	4.452	3.1331	3.2135	873
3.5079	3.7635	3.0144	6.0975	5.4772	4.2511	4.8105	3.4646	4.471	1.0329	1.8581	1.88	4.0184	3.8291	2.7262	4.4451	3.1278	3.205	874
3.5088	3.7805	3.0253	6.0924	5.4889	4.2464	4.7751	3.4611	4.44	1.0609	1.8786	1.8915	4.0248	3.8388	2.7233	4.4351	3.124	3.1978	875
3.5138	3.7895	3.0325	6.0909	5.4967	4.2367	4.7392	3.453	4.4056	1.0903	1.9035	1.9046	4.0299	3.8541	2.7226	4.4216	3.1261	3.1939	876
3.5242	3.7912	3.0369	6.0913	5.4978	4.2249	4.7065	3.4385	4.3666	1.1158	1.9325	1.9226	4.0293	3.8731	2.7226	4.4033	3.1286	3.1904	877
3.5383	3.79	3.0366	6.0928	5.4922	4.2101	4.6722	3.4188	4.3269	1.138	1.9647	1.9413	4.0244	3.8926	2.7247	4.3799	3.1319	3.189	878
3.5502	3.7843	3.0333	6.0893	5.4828	4.1929	4.6346	3.3966	4.2874	1.1569	1.9984	1.9618	4.0163	3.913	2.7294	4.3525	3.1332	3.1885	879
3.5587	3.7823	3.0294	6.0832	5.4731	4.1774	4.594	3.3736	4.2506	1.1768	2.0316	1.9868	4.0074	3.9323	2.7376	4.3237	3.1322	3.1897	880
3.5667	3.783	3.0306	6.0747	5.4622	4.1657	4.5514	3.3533	4.2181	1.1967	2.0638	2.016	3.9994	3.9493	2.7497	4.2954	3.1294	3.1956	881
3.5749	3.7847	3.0347	6.0645	5.4519	4.1589	4.5086	3.3342	4.1921	1.2173	2.0918	2.0487	3.993	3.9624	2.7656	4.2706	3.1232	3.2045	882
3.5858	3.7869	3.0416	6.0561	5.4394	4.1546	4.4645	3.314	4.1683	1.2375	2.1129	2.0852	3.9882	3.9702	2.7839	4.2477	3.1116	3.2159	883
3.5983	3.7854	3.0477	6.0466	5.4235	4.1505	4.4214	3.2895	4.1436	1.259	2.1271	2.1191	3.9834	3.9692	2.8017	4.2267	3.0947	3.2253	884
3.609	3.7808	3.0513	6.0365	5.4037	4.144	4.3776	3.259	4.1165	1.2803	2.1356	2.1438	3.98	3.9665	2.8118	4.207	3.0741	3.2318	885
3.6165	3.7772	3.0534	6.0228	5.3851	4.1346	4.3323	3.2288	4.0855	1.2985	2.1416	2.1595	3.9755	3.9587	2.8139	4.1899	3.0517	3.2296	886
3.6203	3.779	3.0534	6.0072	5.3754	4.1214	4.2891	3.2058	4.0516	1.3125	2.1439	2.1693	3.9702	3.9501	2.8104	4.1735	3.0301	3.2223	887
3.6262	3.7903	3.0547	5.9948	5.3756	4.1093	4.2518	3.1924	4.0163	1.3203	2.1442	2.177	3.9623	3.9396	2.804	4.1582	3.0089	3.2114	888
3.6331	3.8125	3.0595	5.9853	5.3855	4.1011	4.2229	3.1893	3.9868	1.3278	2.1431	2.1859	3.9555	3.9274	2.7967	4.1449	2.9869	3.1999	889
3.6397	3.8399	3.0714	5.9782	5.401	4.101	4.1979	3.1935	3.9669	1.3344	2.1378	2.1967	3.951	3.911	2.7903	4.1357	2.9653	3.1855	890
3.6415	3.867	3.0903	5.9695	5.4192	4.112	4.1759	3.2003	3.9575	1.3453	2.1326	2.2064	3.9509	3.8946	2.7821	4.1308	2.9424	3.168	891
3.6389	3.8903	3.1159	5.9571	5.4364	4.1323	4.1509	3.206	3.9584	1.3592	2.1278	2.2146	3.9534	3.8766	2.7722	4.1317	2.9236	3.1483	892
3.6323	3.9093	3.1445	5.9411	5.4495	4.1558	4.1245	3.209	3.9661	1.3751	2.1236	2.2247	3.9578	3.8567	2.7629	4.137	2.9063	3.1264	893
3.6229	3.924	3.1717	5.9221	5.4629	4.1803	4.0982	3.2102	3.9738	1.3943	2.1177	2.2349	3.966	3.8368	2.7549	4.1454	2.89	3.1074	894
3.6103	3.9402	3.1929	5.8981	5.4741	4.1996	4.0701	3.2142	3.9753	1.4169	2.1093	2.2462	3.9776	3.8123	2.7499	4.1601	2.8737	3.0898	895
3.5941	3.9568	3.2088	5.8701	5.4879	4.2123	4.0389	3.2209	3.9703	1.4428	2.0976	2.257	3.9952	3.7858	2.7474	4.1761	2.8567	3.0734	896
3.5736	3.9738	3.2223	5.8387	5.504	4.2206	4.0101	3.2302	3.9613	1.4702	2.0825	2.2644	4.0132	3.7568	2.7445	4.1942	2.8353	3.0583	897
3.5538	3.9868	3.2377	5.81	5.5195	4.2301	3.9853	3.2384	3.9533	1.495	2.0647	2.2701	4.0312	3.7255	2.7394	4.2121	2.8131	3.0416	898
3.5353	3.9948	3.2605	5.7818	5.5286	4.2458	3.9667	3.2394	3.9508	1.5185	2.0452	2.2721	4.0471	3.6959	2.7338	4.2301	2.7932	3.0254	899
3.5158	3.9937	3.2908	5.7577	5.5315	4.2686	3.9536	3.233	3.9543	1.538	2.0253	2.2749	4.0611	3.6678	2.7278	4.2443	2.7726	3.0091	900
3.498	3.9864	3.3275	5.7359	5.5296	4.2956	3.9478	3.2208	3.9621	1.5545	2.008	2.2771	4.0711	3.641	2.7207	4.2555	2.7532	2.9947	901
3.4799	3.9737	3.3653	5.7178	5.5241	4.3244	3.9473	3.2038	3.9679	1.5709	1.9944	2.2776	4.0811	3.6171	2.7105	4.2649	2.7346	2.9771	902
3.4605	3.9597	3.4038	5.7001	5.5159	4.3537	3.9501	3.1844	3.9729	1.5887	1.9839	2.2751	4.0927	3.5949	2.6968	4.2733	2.7166	2.9575	903
3.44	3.9451	3.445	5.6794	5.5064	4.3854	3.9519	3.1627	3.9816	1.6058	1.9754	2.2695	4.1051	3.5748	2.6814	4.286	2.6991	2.9341	904
3.417	3.9335	3.4926	5.6546	5.4965	4.4235	3.9504	3.1432	3.9963	1.6213	1.9644	2.2621	4.118	3.5516	2.6644	4.2999	2.6783	2.9128	905
3.3941	3.925	3.543	5.6284	5.4882	4.4661	3.9464	3.1242	4.0168	1.6384	1.9457	2.2569	4.1337	3.524	2.6499	4.3165	2.6532	2.8929	906
3.3741	3.9192	3.5921	5.6007	5.4784	4.5097	3.9427	3.1067	4.0392	1.6536	1.9228	2.2556	4.149	3.4919	2.6401	4.333	2.6224	2.8775	907
3.3555	3.9152	3.6378	5.5715	5.4696	4.552	3.9361	3.0907	4.0603	1.6669	1.8972	2.2561	4.1608	3.4561	2.6336	4.3457	2.5895	2.8668	908
3.338	3.9148	3.6816	5.5417	5.4611	4.5925	3.9263	3.0751	4.0808	1.6718	1.8696	2.2576	4.1654	3.4205	2.6296	4.3506	2.5553	2.8619	909
3.3234	3.9185	3.7207	5.511	5.4542	4.633	3.915	3.0599	4.1029	1.6702	1.8445	2.2586	4.1625	3.3853	2.6259	4.3453	2.5169	2.8586	910
3.313	3.9265	3.7605	5.4828	5.4479	4.6734	3.9031	3.0447	4.1244	1.6604	1.8225	2.2578	4.1492	3.3496	2.6227	4.3328	2.4796	2.858	911
3.3094	3.9331	3.8006	5.4592	5.4401	4.7164	3.8952	3.0267	4.148	1.6456	1.8028	2.257	4.1277	3.3138	2.6211	4.3103	2.4399	2.8594	912
3.3149	3.9384	3.8422	5.4445	5.4288	4.7598	3.8943	3.0049	4.172	1.6244	1.7871	2.2561	4.0963	3.278	2.6242	4.2783	2.4006	2.8643	913
3.3259	3.9397	3.883	5.4352	5.4151	4.8026	3.8979	2.9816	4.1954	1.5993	1.7715	2.2561	4.0567	3.2429	2.6273	4.2386	2.3595	2.873	914
3.3359	3.9422	3.9209	5.4266	5.4023	4.842	3.9026	2.9618	4.2159	1.5746	1.7544	2.2548	4.0168	3.2057	2.632	4.1975	2.3171	2.8817	915
3.3409	3.9491	3.9534	5.4147	5.3926	4.8777	3.9054	2.9468	4.2314	1.5519	1.7338	2.2514	3.9802	3.1672	2.6351	4.161	2.2748	2.8907	916
3.3391	3.9595	3.9771	5.398	5.3891	4.9053	3.9041	2.9416	4.2389	1.5332	1.7082	2.2475	3.9472	3.1236	2.6392	4.1268	2.231	2.9016	917
3.3342	3.9762	3.9941	5.3797	5.3908	4.9239	3.9004	2.9429	4.2362	1.5138	1.6758	2.2434	3.9173	3.0768	2.6433	4.0935	2.1847	2.9131	918
3.3293	3.9948	4.005	5.3631	5.3955	4.9342	3.896	2.9491	4.2251	1.4962	1.6365	2.2376	3.8877	3.0254	2.6486	4.0577	2.1342	2.9242	919
3.3229	4.0146	4.0149	5.3455	5.4015	4.9379	3.8934	2.9576	4.2093	1.4775	1.597	2.2319	3.856	2.9738	2.6504	4.0177	2.0852	2.9348	920
3.3158	4.0304	4.0238	5.3253	5.4055	4.9365	3.8868	2.9649	4.191	1.4547	1.5555	2.2223	3.8214	2.9214	2.6512	3.9745	2.0357	2.9448	921
3.3078	4.0412	4.0332	5.3024	5.4064	4.9315	3.8762	2.9683	4.1717	1.4298	1.516	2.2093	3.7839	2.8735	2.6484	3.9257	1.989	2.9521	922
3.299	4.0484	4.0412	5.2765	5.4065	4.9239	3.8621	2.9697	4.1535	1.4053	1.4808	2.1938	3.7469	2.832	2.6415	3.8775	1.9486	2.9559	923
3.2884	4.0544	4.0503	5.25	5.4054	4.916	3.8424	2.9702	4.138	1.3859	1.4539	2.1793	3.7134	2.799	2.6339	3.8307	1.9157	2.9573	924
3.2741	4.0594	4.0578	5.2215	5.4056	4.9082	3.8216	2.9698	4.1254	1.373	1.4305	2.1664	3.687	2.7719	2.6244	3.7874	1.8872	2.9561	925
3.2581	4.0643	4.068	5.1916	5.4048	4.8992	3.7959	2.9705	4.117	1.3652	1.4094	2.1548	3.6646	2.7474	2.6147	3.7481	1.8621	2.9518	926
3.2384	4.0725	4.0754	5.1615	5.405	4.8914	3.7697	2.9713	4.1101	1.3598	1.3867	2.144	3.6468	2.7244	2.6031	3.7127	1.8375	2.9461	927
3.2154	4.0815	4.081	5.1296	5.4065	4.883	3.7397	2.9719	4.1052	1.3591	1.3634	2.1339	3.6339	2.7015	2.59	3.6849	1.8138	2.9381	928
3.1912	4.0914	4.0853	5.0986	5.4095	4.8745	3.7086	2.9724	4.1026	1.3604	1.3423	2.121	3.6255	2.6809	2.5738	3.6642	1.7925	2.9276	929
3.1653	4.0976	4.0882	5.0694	5.412	4.8659	3.6784	2.9717	4.101	1.3628	1.3282	2.1042	3.6208	2.6668	2.5543	3.6439	1.7758	2.9132	930
3.1389	4.1005	4.0914	5.0411	5.4116	4.8572	3.651	2.9683	4.1	1.3637	1.3179	2.0851	3.6132	2.6588	2.5319	3.626	1.7672	2.897	931
3.1134	4.0994	4.0911	5.0158	5.4083	4.8467	3.6259	2.9627	4.0996	1.3638	1.3122	2.0663	3.6029	2.6545	2.511	3.6049	1.7636	2.8797	932
3.0854	4.0922	4.0875	4.9901	5.4007	4.8338	3.6008	2.9524	4.0972	1.3638	1.3056	2.0493	3.5945	2.6501	2.4902	3.5839	1.7598	2.8614	933
3.0567	4.0817	4.0796	4.9625	5.3902	4.8175	3.5754	2.9372	4.0949	1.3658	1.2972	2.0344	3.5853	2.6387	2.4715	3.5667	1.7523	2.8411	934
3.03	4.0675	4.0676	4.9349	5.3748	4.8008	3.5521	2.9197	4.0906	1.3706	1.2819	2.0192	3.5802	2.6199	2.4508	3.5513	1.7376	2.8203	935
3.0034	4.0489	4.0554	4.9082	5.3557	4.7818	3.5286	2.8998	4.0854	1.3765	1.2634	2.002	3.5766	2.5944	2.4295	3.5394	1.7199	2.7981	936
2.9802	4.0309	4.0422	4.8809	5.3339	4.7659	3.5069	2.8758	4.081	1.3825	1.2458	1.9802	3.5723	2.569	2.4047	3.5283	1.7025	2.7709	937
2.9571	4.0114	4.0303	4.8544	5.3109	4.7505	3.4864	2.8513	4.0785	1.3866	1.2299	1.9543	3.5661	2.5463	2.3789	3.515	1.689	2.7409	938
2.9371	4.0002	4.0179	4.8268	5.2903	4.7379	3.4653	2.829	4.0771	1.3901	1.2178	1.9258	3.5573	2.5278	2.3515	3.5002	1.6824	2.7087	939
2.9186	3.9928	4.0058	4.7996	5.2747	4.7256	3.4439	2.8099	4.0747	1.3921	1.2103	1.8976	3.5453	2.5167	2.326	3.4805	1.6806	2.6792	940
2.904	3.99	3.9907	4.772	5.2602	4.7125	3.4194	2.7922	4.0708	1.3939	1.2062	1.873	3.5294	2.5092	2.3046	3.4581	1.6843	2.6528	941
2.8932	3.9867	3.9744	4.7449	5.2456	4.6969	3.3941	2.7754	4.0649	1.3898	1.2029	1.8544	3.5087	2.5054	2.2862	3.432	1.6907	2.6314	942
2.8852	3.9785	3.9539	4.7155	5.2312	4.6801	3.3688	2.7559	4.0548	1.3816	1.1995	1.8397	3.4871	2.5013	2.2698	3.404	1.6961	2.6114	943
2.8799	3.968	3.9327	4.6882	5.2118	4.6619	3.343	2.7315	4.0444	1.3661	1.1937	1.826	3.4621	2.4966	2.2535	3.3771	1.7021	2.59	944
2.8755	3.9559	3.9157	4.6639	5.19	4.6456	3.3222	2.7034	4.0354	1.3467	1.1869	1.8119	3.4371	2.4907	2.2363	3.3513	1.7078	2.5669	945
2.8783	3.9443	3.9024	4.6473	5.1674	4.6332	3.3105	2.674	4.0281	1.3259	1.1808	1.7972	3.4118	2.4882	2.2189	3.3281	1.7154	2.5406	946
2.887	3.9375	3.8935	4.6393	5.1499	4.6238	3.3093	2.6497	4.0232	1.3054	1.1804	1.7838	3.3889	2.4906	2.2001	3.3084	1.7288	2.5135	947
2.9022	3.9361	3.8877	4.6405	5.1364	4.6172	3.3175	2.6314	4.019	1.2877	1.1872	1.7733	3.3667	2.5014	2.1817	3.2929	1.7477	2.487	948
2.9226	3.9417	3.884	4.6478	5.1311	4.613	3.3309	2.6176	4.0184	1.2731	1.2009	1.7672	3.3469	2.5186	2.165	3.2766	1.7712	2.4643	949
2.9454	3.9456	3.8823	4.6582	5.1236	4.6121	3.3475	2.6048	4.0201	1.2569	1.2148	1.7653	3.3255	2.5373	2.1529	3.2619	1.7951	2.446	950
2.9704	3.9467	3.883	4.6695	5.1135	4.6138	3.3637	2.59	4.0251	1.2407	1.2325	1.7677	3.3047	2.5554	2.1434	3.2446	1.8201	2.4332	951
2.993	3.9402	3.884	4.6779	5.0958	4.6187	3.3789	2.5691	4.0335	1.2227	1.2531	1.7728	3.282	2.576	2.1372	3.2243	1.8454	2.4254	952
3.0122	3.9294	3.8844	4.6828	5.0731	4.6236	3.3878	2.5471	4.0437	1.2053	1.2799	1.7807	3.2565	2.6012	2.1342	3.201	1.8755	2.4212	953
3.0289	3.916	3.8813	4.6861	5.0502	4.6278	3.3913	2.5264	4.0516	1.1859	1.308	1.7916	3.2278	2.6269	2.1326	3.1761	1.9062	2.4198	954
3.0432	3.9028	3.8731	4.6893	5.0306	4.6277	3.3932	2.5087	4.0572	1.1675	1.3384	1.8048	3.1993	2.6534	2.1333	3.1492	1.9341	2.4204	955
3.0615	3.8942	3.8646	4.694	5.0168	4.6275	3.3944	2.4986	4.0596	1.1511	1.3702	1.8214	3.173	2.6771	2.1353	3.1252	1.9604	2.422	956
3.0855	3.8912	3.855	4.7029	5.0085	4.6258	3.3996	2.4947	4.0593	1.1419	1.4023	1.8408	3.1533	2.7007	2.1392	3.1104	1.9828	2.4239	957
3.1138	3.8903	3.8449	4.7172	5.005	4.6221	3.4101	2.4937	4.0577	1.1392	1.434	1.8613	3.1408	2.721	2.1437	3.1041	2.0007	2.4267	958
3.1408	3.8892	3.8338	4.7361	5	4.6167	3.4226	2.4928	4.0515	1.1425	1.4629	1.8829	3.1331	2.7365	2.1499	3.1057	2.0099	2.4306	959
3.1652	3.8857	3.8222	4.7534	4.9943	4.6098	3.4335	2.4891	4.0434	1.1471	1.4908	1.9019	3.1291	2.7494	2.1564	3.1102	2.0133	2.4357	960
3.1838	3.8795	3.8129	4.7706	4.9871	4.6036	3.4434	2.4844	4.0353	1.153	1.5179	1.9202	3.1235	2.7617	2.1626	3.1171	2.0136	2.4402	961
3.2001	3.8732	3.8107	4.7858	4.9816	4.6013	3.4531	2.4833	4.0312	1.1598	1.5485	1.9388	3.1203	2.7769	2.1671	3.1232	2.0135	2.4437	962
3.2083	3.8676	3.8118	4.7981	4.9794	4.6013	3.4594	2.4857	4.0303	1.1716	1.5816	1.9555	3.1166	2.7948	2.1683	3.1286	2.0156	2.443	963
3.2136	3.8607	3.8172	4.8085	4.9784	4.6031	3.4643	2.4877	4.0301	1.186	1.6149	1.97	3.1158	2.8118	2.1668	3.1325	2.0164	2.4368	964
3.2167	3.8529	3.8239	4.8155	4.9776	4.6056	3.469	2.4906	4.0303	1.1996	1.6473	1.9823	3.1146	2.8287	2.1633	3.1367	2.0176	2.4236	965
3.2223	3.845	3.8317	4.8247	4.9776	4.609	3.4758	2.4939	4.029	1.2111	1.6813	1.9929	3.1128	2.8462	2.1567	3.1389	2.018	2.4074	966
3.232	3.8382	3.8407	4.8351	4.9772	4.6123	3.4845	2.4961	4.028	1.2211	1.7175	2.0022	3.1107	2.8682	2.1487	3.139	2.02	2.3892	967
3.2458	3.8329	3.8496	4.846	4.9794	4.6171	3.4935	2.501	4.0252	1.2287	1.7555	2.0105	3.1076	2.8915	2.1431	3.1377	2.0257	2.3708	968
3.2579	3.8261	3.8595	4.855	4.9817	4.619	3.5013	2.5067	4.0225	1.236	1.7951	2.0173	3.1049	2.9173	2.1375	3.1373	2.0343	2.352	969
3.2683	3.8173	3.8669	4.8601	4.9804	4.62	3.5055	2.5109	4.0166	1.2464	1.8329	2.0229	3.1048	2.9447	2.1328	3.1349	2.0431	2.3343	970
3.2767	3.8077	3.8759	4.8634	4.9752	4.62	3.5081	2.5118	4.0109	1.2583	1.8681	2.0286	3.1094	2.9704	2.131	3.1367	2.0531	2.3173	971
3.285	3.7936	3.8817	4.8638	4.9663	4.6178	3.5103	2.5086	4.0027	1.2721	1.8988	2.0357	3.1169	2.994	2.1325	3.1396	2.0579	2.304	972
3.2942	3.7774	3.8844	4.8685	4.9524	4.6141	3.5161	2.5014	3.9941	1.2872	1.9252	2.0404	3.1265	3.0132	2.1353	3.1445	2.0604	2.2922	973
3.3002	3.7596	3.8847	4.873	4.9345	4.608	3.5219	2.4879	3.9861	1.303	1.9477	2.0403	3.1358	3.0293	2.1381	3.1502	2.06	2.2797	974
3.3004	3.7404	3.8831	4.8749	4.9143	4.6013	3.5271	2.4715	3.9791	1.3152	1.968	2.037	3.143	3.0417	2.1383	3.1555	2.0592	2.2641	975
3.293	3.7223	3.8814	4.8692	4.8933	4.5934	3.527	2.4522	3.9744	1.3274	1.9863	2.031	3.1493	3.0504	2.1373	3.1604	2.0542	2.2473	976
3.2771	3.7039	3.8757	4.8591	4.8705	4.5836	3.5234	2.4294	3.9687	1.3358	1.9977	2.0258	3.1534	3.0541	2.1346	3.1633	2.0479	2.231	977
3.2573	3.686	3.8661	4.8485	4.848	4.5691	3.5196	2.4073	3.9617	1.3421	2.0019	2.0209	3.1529	3.0517	2.1333	3.1608	2.0366	2.2168	978
3.2403	3.6711	3.8525	4.8425	4.825	4.5505	3.5196	2.3863	3.9541	1.341	2.0005	2.0174	3.146	3.0439	2.1336	3.1506	2.0214	2.2056	979
3.2268	3.6612	3.836	4.8408	4.805	4.5312	3.5253	2.3677	3.947	1.3392	1.9928	2.0146	3.1352	3.0333	2.1353	3.1354	2.0027	2.1968	980
3.2152	3.6559	3.817	4.8426	4.7865	4.511	3.5345	2.3538	3.9403	1.3369	1.9776	2.0139	3.1233	3.018	2.138	3.1195	1.9804	2.1894	981
3.2047	3.6528	3.7961	4.8472	4.7703	4.4905	3.5457	2.3406	3.935	1.339	1.9564	2.0126	3.114	3.0012	2.1412	3.1063	1.9577	2.1847	982
3.1937	3.6516	3.7725	4.8489	4.7547	4.4697	3.5555	2.3299	3.9318	1.3464	1.9317	2.0141	3.1091	2.9824	2.1482	3.0966	1.9332	2.1847	983
3.1835	3.6554	3.7484	4.8503	4.742	4.4501	3.5654	2.323	3.9286	1.359	1.9039	2.0187	3.1079	2.9622	2.1599	3.0893	1.9062	2.1911	984
3.1766	3.6634	3.7263	4.8525	4.7368	4.4333	3.5758	2.3209	3.929	1.3731	1.8748	2.0267	3.1087	2.9383	2.1759	3.0799	1.8759	2.2035	985
3.1753	3.6788	3.7039	4.858	4.7379	4.4183	3.5887	2.3251	3.931	1.3928	1.8448	2.036	3.1107	2.9155	2.1916	3.0722	1.8443	2.2156	986
3.1782	3.7016	3.6822	4.8689	4.7455	4.4061	3.603	2.3346	3.9334	1.4187	1.8163	2.0435	3.1184	2.8917	2.2044	3.0665	1.8107	2.2237	987
3.1877	3.7318	3.6592	4.8845	4.7601	4.3937	3.6201	2.3516	3.9367	1.4485	1.7862	2.0464	3.1312	2.8643	2.21	3.0617	1.7721	2.2247	988
3.1992	3.7665	3.636	4.9018	4.7824	4.3819	3.6361	2.3729	3.9405	1.4795	1.7514	2.0459	3.1449	2.8308	2.2088	3.0587	1.7269	2.2176	989
3.21	3.8056	3.6118	4.9203	4.8079	4.371	3.6501	2.3979	3.9452	1.5085	1.7164	2.0431	3.1564	2.7913	2.2027	3.0503	1.6768	2.2064	990
3.2221	3.8478	3.5915	4.939	4.8372	4.3627	3.6647	2.4262	3.9518	1.5336	1.6836	2.0409	3.1662	2.7524	2.1959	3.0397	1.6295	2.1936	991
3.2365	3.8887	3.5735	4.9605	4.8691	4.3574	3.6829	2.4577	3.9609	1.5556	1.6573	2.043	3.1715	2.718	2.1914	3.0228	1.5863	2.1832	992
3.2587	3.9303	3.5575	4.988	4.9042	4.3553	3.7029	2.4929	3.9735	1.5723	1.6345	2.0478	3.1701	2.6872	2.1911	3.0014	1.552	2.1795	993
3.287	3.9725	3.5442	5.0213	4.941	4.3521	3.7277	2.5307	3.9855	1.5821	1.6139	2.0572	3.1663	2.6591	2.1947	2.9767	1.5218	2.1777	994
3.3205	4.0115	3.5292	5.0572	4.9755	4.3485	3.7548	2.5715	3.9966	1.589	1.591	2.0668	3.1592	2.6291	2.1993	2.9496	1.4938	2.178	995
3.3552	4.0464	3.5138	5.0935	5.0076	4.3425	3.7802	2.609	4.0071	1.5918	1.565	2.0712	3.1496	2.599	2.2027	2.9208	1.4658	2.1774	996
3.3937	4.0774	3.4972	5.1304	5.0338	4.3371	3.8058	2.6434	4.0165	1.5942	1.5401	2.0712	3.1392	2.5688	2.2001	2.8931	1.4402	2.173	997
3.4296	4.0975	3.4797	5.1653	5.0557	4.3319	3.8298	2.6723	4.0262	1.5975	1.5184	2.0634	3.1279	2.5399	2.1908	2.8676	1.4166	2.1645	998
3.4672	4.1109	3.4609	5.1991	5.0696	4.3287	3.8534	2.6956	4.0356	1.6018	1.4999	2.0498	3.1204	2.5141	2.1755	2.8478	1.3973	2.1516	999
3.5039	4.1188	3.4454	5.2326	5.0805	4.3276	3.8771	2.7172	4.0446	1.6084	1.4874	2.0337	3.1155	2.4923	2.1577	2.8325	1.3831	2.1378	1000
